# Supplementary material for: Non-Invasive Paleo-Metabolomics and Paleo-Proteomics Analyses Reveal the Complex Funerary Treatment of the Early 18th Dynasty Dignitary NEBIRI (QV30)
Source: Molecules. 2022 Oct 25;27(21):7208. doi: 10.3390/molecules27217208 (PMC9653799; doi:10.3390/molecules27217208)
Supplement: Supplementary file 1 [file molecules-27-07208-s001.zip]

Archive with 2 entries (2 files):
- Supplementary Table 1 Nebiri.xlsx
- Supplementary table 2 nebiri.pdf
