# Supplementary material for: Non-Invasive Paleo-Metabolomics and Paleo-Proteomics Analyses Reveal the Complex Funerary Treatment of the Early 18th Dynasty Dignitary NEBIRI (QV30)
Source: Molecules. 2022 Oct 25;27(21):7208. doi: 10.3390/molecules27217208 (PMC9653799; doi:10.3390/molecules27217208)
Supplement: Supplementary file 1 [file molecules-27-07208-s001.zip › Supplementary Table 1 Nebiri.xlsx]

## Sheet: legend
Legend
SCX	strong cation exchange resin
C4	C4 resin
C8	C8 resin
w	extraction in water
eth	extraction in ethanol
s1	sample n. 1
s2	sample n. 2
s3	sample n.3
2D	bidimensional analysis

## Sheet: HEAD BANDAGE SCX w
Name	R.T. (s)	Area	Similarity	Retention Index	Base Mass	Height
1,1,1,3,5,5,5-Heptamethyltrisiloxane	464.332	21979539	814	842.6	73.05	545363
1,2-Benzenedicarboxylic acid, bis(2-methylpropyl) ester	1573.5	15599924	851	1875.3	149.04	792386
1,2-Benzenedicarboxylic acid, bis(8-methylnonyl) ester	2175.68	18164824	835	2697.1	149.04	785749
1,2-Dithiane-4,5-diol, (Z)-, 2TMS derivative	1353.36	29245165	883	1603.4	73.05	1556071
1,2-Ethenediol, 2TMS derivative	679.587	6090216	802	982.8	73.05	248192
1-(1-Butoxy-2-propoxy)-2-propanol, TMS derivative	1140.47	4016743	861	1374.5	73.05	214487
1-(2,5-Dimethoxyphenyl)-1-[(trimethylsilyl)oxy]propan-2-amine	1449.86	7245284256	910	1718.1	44.04	145220761
1-(2,5-Dimethoxyphenyl)-1-[(trimethylsilyl)oxy]propan-2-amine	1454.1	1269811861	893	1723.4	44.04	47000870
1-(4-Methyl-6-methoxy-2-quinolyl)-3,3'-dimethyl-(4,5'-bipyrazol)-5-ol	2269.83	370231	847	2825.7	349.38	17824
1-(Phenylthio)isoquinoline	1450.94	279090327	676	1719.5	236.07	5208588
1-Butoxy-2-propanol, TMS derivative	823.575	6210087	821	1088.8	73.05	267785
1-Docosene	1518.84	11993544	817	1804	57.06	467426
1-Docosene	1661.15	8360640	828	1993.9	43.05	368000
1-Dodecanol, TMS derivative	1324.84	7617798	827	1571.3	75.03	439076
1-Dodecene	947.336	2430550	905	1192.1	43.04	77253
1-Monopalmitin, 2TMS derivative	2045.08	149527506	898	2518.6	73.05	6724537
1-Octadecanol, TMS derivative	1774.95	12575388	845	2149.4	75.03	687351
1-Octanol, 2-butyl-	1470.14	10167505	804	1743.3	43.05	535515
1-Octanol, 3,7-dimethyl-	812.953	7267963	830	1080.8	43.05	409743
1-Octanol, 3,7-dimethyl-	818.314	6890275	832	1084.9	43.05	384436
1-Tetradecene	1158.55	11543253	930	1392.4	41.03	610333
10,12-Tricosadiynoic acid, TMS derivative	2566.71	232065177	642	3231.4	147.1	2914339
13-Docosenamide, (Z)-	2146.34	133116304	863	2657	59.03	5392595
15-Hydroxy-7-oxodehydroabietic acid, methyl ester, TMS derivative	2158.24	7626961	802	2673.2	401.24	376102
2,3,4,5-Tetrahydroxypentanoic acid-1,4-lactone, tris(trimethylsilyl)-	1395.12	16096793	888	1652.6	73.05	741615
2,4,4-Trimethyl-1-hexene	624.416	12783569	801	946.9	43.05	446084
2,4-Di-tert-butylphenol	1275.64	68013081	887	1516.3	191.17	3864842
2,4-Dimethylhept-1-ene	448.695	9346354	821	832.4	43.05	181663
2,5-Hexanedione	597.467	97620838	859	929.3	43.01	1250893
2-(2-Butoxyethoxy)ethoxy, TMS derivative	1108.83	44505589	906	1343.2	73.05	2515483
2-(4-Aminophenyl)-4,6-diphenylpyrimidine	2025.18	1278587	803	2491.4	323.36	51884
2-Allyl-1,4-dimethoxybenzene	1257.68	7748189	846	1496.5	178.12	302293
2-Diethylamino-N-p-tolyl-acetamide	694.749	3725940	863	992.7	86.1	65673
2-Ethylhexanol, TMS derivative	849.087	2051527	828	1109.1	75.02	107060
2-Hexanol, TMS derivative	601.258	12338437	862	931.8	117.08	249925
2-Hexyl-1-octanol	1284.79	9668509	823	1526.5	43.05	461915
2-Isopropyl-5-methylcyclohexyl 3-(1-phenyl-3-oxobutyl)-coumarin-4-yl carbonate	1969.95	5496005	649	2415.9	43.02	190604
3,7-dioxa-2,8-disilanonane, 2,2,8,8-tetramethyl-5,5-bis[[(trimethylsilyl)oxy]methyl]-	1283.69	7451216	874	1525.3	73.05	398342
3-Methyl-1,3-bis(trimethylsilyloxy)butane	897.851	2666221	878	1150.3	73.05	168340
3-Methylbutanoic acid, TMS derivative	610.536	3402260	819	937.8	75.02	113214
4-Methoxyphenol, TMS derivative	1060.59	1202703	806	1295.7	181.09	63052
5-Ethyldecane	1177.47	12120419	828	1411.8	57.07	410467
9-Octadecenamide, (Z)-	1911.08	1413388850	915	2335.4	59.03	52733266
9-Octadecenamide, (Z)-	1917.15	853851660	897	2343.8	59.03	29119927
9-Octadecenamide, (Z)-	2036.03	110849270	832	2506.2	59.03	3335424
Acetamide, N,N-diethyl-	706.508	197189066	907	1000.4	58.06	5994172
Benzaldehyde, 4-propyl-	1042.64	5499431	846	1279.2	91.06	152347
Benzenepropanoic acid, 3,5-bis(1,1-dimethylethyl)-4-hydroxy-, octadecyl ester	2747.14	441768270	849	3478	57.07	7487022
Butanenitrile, 4,4'-(1,1,3,3-tetramethyl-1,3-disiloxanediyl)bis-	1481.44	3485286	808	1757.4	200.12	179737
Carbonic acid, eicosyl vinyl ester	1477.27	10209939	816	1752.2	43.05	530314
Carbonic acid, eicosyl vinyl ester	1634.89	7486222	836	1958	43.05	373679
Carbonic acid, eicosyl vinyl ester	1809.58	3253175	830	2196.7	43.05	133324
Cetene	1344.12	16513802	908	1592.9	43.05	917501
Cyclohexasiloxane, dodecamethyl-	1091.67	4160895	830	1326.2	73.05	205592
Cyclononasiloxane, octadecamethyl-	1852.66	2379601	816	2255.6	73.05	94867
Cyclotrisiloxane, hexamethyl-	417.642	3452521	833	812.2	207.06	65744
D-Glucose, 5TMS derivative	1675.61	26255443	889	2013.7	73.05	1364610
D-Psicofuranose, pentakis(trimethylsilyl) ether (isomer 1)	1543.21	10015911	855	1835.8	73.05	384595
Decane	841.548	17764933	898	1102.7	43.05	958003
Decane, 2,3,5,8-tetramethyl-	1253.04	15659362	854	1491.6	43.05	677452
Decane, 4-methyl-	737.244	13469016	829	1023.6	43.05	520023
Decane, 4-methyl-	788.11	4144297	812	1062	43.05	220000
Diisooctyl phthalate	2019.8	17156511	885	2484	149.04	764197
Disiloxane, 1,3-diethoxy-1,1,3,3-tetramethyl-	623.362	941205	846	946.2	207.11	36230
Disiloxane, hexamethyl-	2513.09	4594952	850	3158.2	147.1	94491
Dodecanamide	1792.31	379497695	886	2173.1	59.03	15642647
Dodecanamide	1924.26	413045131	850	2353.5	59.03	19189983
Dodecane	956.708	10558769	910	1200	43.05	554214
Dodecane	1232.12	11178510	849	1469.5	57.07	698247
Dodecane	1325.4	6918410	811	1571.9	43.05	289591
Dodecane, 2,6,10-trimethyl-	1143.36	6181574	809	1377.3	57.07	293966
Dodecane, 2,6,11-trimethyl-	1045.06	19404748	877	1281.4	43.05	1135906
Dodecane, 2,6,11-trimethyl-	1092.93	29989332	895	1327.4	43.05	1659711
Dodecane, 2,6,11-trimethyl-	1784.42	7668104	827	2162.4	57.07	334410
Dodecane, 2,7,10-trimethyl-	1102.42	12889507	892	1336.8	43.05	501825
Dodecane, 4,6-dimethyl-	997.472	5439693	875	1237.5	43.05	300348
Dodecane, 4,6-dimethyl-	1235.06	7482690	828	1472.6	43.05	396892
Dodecane, 4-methyl-	1021.89	8586566	904	1260	43.05	503876
Dodecanoic acid, ethenyl ester	1318.98	18686948	811	1564.8	43.05	849481
E-15-Heptadecenal	1510.43	56695903	874	1793.4	57.06	1544375
Erythrono-1,4-lactone, (Z)-, 2TMS derivative	1207.07	5720966	886	1443.1	73.05	206606
Ethanamine, 2TMS derivative	631.907	1655843	857	951.8	100.06	73678
Ethylene glycol, 2TMS derivative	692.149	13637415	835	991	73.05	411771
Formamide, N,N-diethyl-	606.321	102019371	902	935.1	58.05	2166462
Gluconolactone (3R,4S,5R,6R)-, 4TMS derivative	1602.71	9131405	869	1914	73.05	520017
Glycerol monostearate, 2TMS derivative	2149.54	91255795	874	2661.3	73.05	4057189
Glycerol, 3TMS derivative	1050.46	286863063	926	1286.4	73.05	18251562
Glycidol	526.733	59439662	910	883.3	44.02	1186999
Heptacosane	1416.47	10167438	844	1677.8	57.06	445672
Heptacosane	1445.5	14025241	873	1712.7	43.05	809165
Heptacosane	1763.41	21546206	859	2133.6	57.07	531242
Heptadecane	1363.46	4015186	875	1615.3	43.05	190419
Heptadecane, 2,6,10,14-tetramethyl-	1027.31	18012688	866	1265	43.05	849646
Heptadecane, 2,6,10,14-tetramethyl-	1120.42	5390238	880	1354.6	43.05	275436
Heptadecane, 2,6,10,14-tetramethyl-	1216.95	16028053	890	1453.5	57.07	555157
Heptadecane, 2,6,10,14-tetramethyl-	1226.4	21372443	912	1463.5	43.05	616083
Heptadecane, 2,6,10,14-tetramethyl-	1244.56	14267255	872	1482.6	43.05	686923
Heptadecane, 2,6,10,14-tetramethyl-	1250.41	7076724	820	1488.8	43.05	384226
Heptadecane, 2,6,10,14-tetramethyl-	1258.58	27900331	884	1497.4	43.05	1430030
Heptadecane, 2,6,10,15-tetramethyl-	1299.42	48319843	846	1542.9	43.05	1875834
Heptadecane, 2,6,10,15-tetramethyl-	1419.36	16841002	821	1681.2	57.07	771992
Heptadecane, 2,6,10,15-tetramethyl-	1587.23	21199067	863	1893.2	57.07	875992
Heptadecane, 2,6,10,15-tetramethyl-	1592.28	20734182	862	1899.8	57.07	749958
Hexadecane	1006.5	11970660	865	1245.9	43.05	635872
Hexadecane	1053.89	14497565	875	1289.5	57.07	723751
Hexadecane	1188.66	9818302	872	1423.7	57.07	369595
Hexadecane	1203.75	9165993	891	1439.6	57.07	293104
Hexadecane	1222.57	9298722	874	1459.4	57.07	540770
Hexadecane	1261.31	23359383	883	1500.3	43.05	1066608
Hexadecane	1291.06	10223386	875	1533.6	43.05	562339
Hexadecane	1328.15	2995300	814	1575	43.05	159333
Hexadecane	1350.42	13521129	913	1599.9	57.07	704381
Hexadecane	1550.84	6572870	813	1845.8	57.07	247516
Hexadecane	1866.47	10150423	816	2274.5	57.07	252140
Hexadecanoic acid, 2-hydroxy-1-(hydroxymethyl)ethyl ester	1996.82	111669115	899	2452.6	43.04	3069010
Hexan-2,4-dione, enol	520.016	30188234	814	878.9	43.01	659999
Hexane, 2,4-dimethyl-	672.207	3132693	816	978	57.07	127732
Hydrogen azide	605.467	2094940	877	934.5	43	115632
Malonic acid	553.6	489182	803	900.8	147.08	16459
Methyl (3,4-dimethoxyphenyl)(hydroxy)acetate, TMS derivative	1758.78	6198197	857	2127.3	239.14	109075
Methyl (3,4-dimethoxyphenyl)(hydroxy)acetate, TMS derivative	2444.21	1968795	820	3064	239.14	49396
Methyltris(trimethylsiloxy)silane	775.496	6489251	838	1052.5	73.05	267168
Myristic acid vinyl ester	1487.71	22172898	804	1765.2	43.05	809017
n-Hexadecanoic acid	1639.61	37195551	814	1964.5	43.05	1394623
n-Tridecan-1-ol	1090.51	15638588	836	1325	43.05	938184
Nitrous oxide	526.412	76198318	984	883.1	44.06	1331947
Nonadecane	1293.58	15695097	829	1536.4	43.05	880025
Nonadecane	1424.52	12884982	847	1687.3	57.07	495131
Nonadecane, 2-methyl-	1555.07	10903085	862	1851.3	57.07	442952
Nonadecane, 2-methyl-	1606.49	7819515	819	1919.2	57.07	300204
Nonadecane, 2-methyl-	1896.76	3736143	841	2315.9	57.07	117185
Nonadecane, 2-methyl-	1900.62	7036014	825	2321.2	57.07	304183
Nonane, 3,7-dimethyl-	872.287	1039937	832	1128.7	43.05	47619
Octadecane	1515.79	18217439	862	1800.1	57.06	844763
Octadecane, 2-methyl-	1480.67	29437772	866	1756.4	43.05	1576623
Octadecane, 2-methyl-	1612.51	24323183	817	1927.4	43.05	974575
Octadecane, 2-methyl-	1643.31	38008843	849	1969.5	43.05	1520858
Octadecane, 2-methyl-	1710.47	4027045	817	2061.3	57.07	191307
Octadecane, 2-methyl-	1739.01	9927613	843	2100.3	57.07	473316
Octadecane, 2-methyl-	1877.53	9585232	820	2289.6	57.07	300976
Octadecanoic acid, 2,3-dihydroxypropyl ester	2112.55	37192298	877	2610.8	43.05	947915
Octane, 2,3,7-trimethyl-	1036.52	3535523	853	1273.5	57.06	226004
Octane, 6-ethyl-2-methyl-	910.064	1684845	813	1160.6	43.05	70760
Oleanitrile	1726.05	3627112	851	2082.6	41.03	162432
Palmitic Acid, TMS derivative	1699.56	139754253	899	2046.4	73.05	5076942
Pentadecane	1396.61	6037716	852	1654.4	57.07	299970
Pentasiloxane, dodecamethyl-	940.294	6662465	808	1186.1	73.05	340685
Phenol, 2,6-bis(1,1-dimethylethyl)-	1278.05	112227143	817	1519	191.17	3873065
Phenol, TMS derivative	779.641	13509907	884	1055.6	151.07	673404
Phthalic acid, di(3-methylphenyl) ester	2627.63	1253931	854	3314.7	239.14	23304
Propanoic acid, 2-methyl-, anhydride	575.651	6811973	803	915.1	43.05	401349
Pyridine, 2-ethyl-	555.125	11054577	880	901.8	106.07	164186
Silane, diethyldecyloxyoctyloxy-	1995.31	618325	870	2450.6	343.22	23198
Stearic acid, TMS derivative	1831.77	79122609	861	2227.1	73.05	2154216
Sulfurous acid, decyl 2-ethylhexyl ester	1068.05	7309621	856	1302.8	57.06	284591
Supraene	2171.29	22699089	907	2691.1	69.07	1117769
Terephthalic acid, 2-bromo-4-fluorophenyl nonyl ester	1651.08	630917	801	1980.1	275.17	32847
Terpin, 2TMS derivative	1291.95	4354977	808	1534.5	131.1	249846
Tetracosamethyl-cyclododecasiloxane	2240.33	4702697	806	2785.4	73.05	167523
Tetradecane	1166.23	23854629	934	1400	57.07	1350023
Thymol, TMS derivative	1084.53	858794	825	1319.1	207.14	50655
Tridecane	962.572	6591958	873	1205.4	57.07	315422
Tridecane	1065.19	23912965	928	1299.9	43.05	1319547
Tridecane, 2-methyl-	1441.64	2670739	823	1707.9	57.07	170362
Tridecane, 2-methyl-	1748.6	4951406	837	2113.4	57.07	166838
Tridecane, 4-methyl-	1125.04	2661524	882	1359.2	43.05	142179
Triethylene glycol, 2TMS derivative	1271.41	8793237	881	1511.6	73.05	479654
Trifluoroacetamide, 2TMS derivative	492.294	8044895277	937	860.8	73.05	206643616
Tripropylene glycol monomethyl ether, TMS derivative	1041.02	7450070	801	1277.7	73.05	413526
Tripropylene glycol monomethyl ether, TMS derivative	1045.91	3941424	814	1282.2	73.05	256332
Trisiloxane, octamethyl-	528.658	146428004	907	884.5	73.05	4402340
Trisiloxane, octamethyl-	809.042	9797352	855	1077.9	73.05	575342
Undecane	784.605	15942695	843	1059.4	43.05	801458
Undecane	791.865	6201036	838	1064.9	43.05	311162
Undecane	848.457	7890155	881	1108.5	43.05	431809
Undecane	1014.53	12215207	836	1253.3	57.07	588176
Undecane, 2,4-dimethyl-	968.859	2571506	866	1211.2	43.05	140625
Undecane, 2-methyl-	915.209	3131694	907	1164.9	43.05	177881
Undecane, 3,6-dimethyl-	1213.81	6608766	831	1450.2	57.07	262590
Undecane, 3,8-dimethyl-	1316.67	5678078	802	1562.2	43.05	344179
Undecane, 4,8-dimethyl-	981.396	5720799	888	1222.7	43.05	326430
Undecane, 4-ethyl-	1175.49	2695145	830	1409.8	57.07	199610
Undecane, 4-methyl-	858.866	2859012	856	1117.3	43.05	150551
Undecane, 5,7-dimethyl-	832.8	1462660	828	1095.8	43.05	176502
Undecane, 5,7-dimethyl-	976.662	3839865	855	1218.4	43.05	221668
Vinyl decanoate	1131.92	6996486	847	1366	43.05	332961
α-D-Galactopyranoside, methyl 2,3-bis-O-(trimethylsilyl)-, cyclic methylboronate	2458.05	690264265	675	3082.9	73.05	17658470

## Sheet: HEAD BANDAGE SCX eth
Peak #	Sample	Name	R.T. (s)	Area	Similarity	Retention Index	Base Mass	Height
27	Nebiri benda SCX etere 2+18 dil 14032018	1,1,1,3,5,5,5-Heptamethyltrisiloxane	464.998	35509499	818	843.1	73.03	1047314
1099	Nebiri benda SCX etere 2+18 dil 14032018	1,2-Benzenedicarboxylic acid, bis(8-methylnonyl) ester	2175.8	16045035	849	2697.2	149.02	649396
545	Nebiri benda SCX etere 2+18 dil 14032018	1,2-Dithiane-4,5-diol, (Z)-, 2TMS derivative	1353.42	17057679	869	1603.4	73.03	912841
623	Nebiri benda SCX etere 2+18 dil 14032018	1-(2,5-Dimethoxyphenyl)-1-[(trimethylsilyl)oxy]propan-2-amine	1456.86	8967794976	822	1726.8	239.17	94334225
626	Nebiri benda SCX etere 2+18 dil 14032018	1-(2,5-Dimethoxyphenyl)-1-[(trimethylsilyl)oxy]propan-2-amine	1459.52	1824274424	892	1730.1	44.03	75538097
328	Nebiri benda SCX etere 2+18 dil 14032018	1-Decanol, 2-ethyl-	1031.41	2485101	805	1268.8	57.05	116990
817	Nebiri benda SCX etere 2+18 dil 14032018	1-Decanol, 2-hexyl-	1661.11	8419075	857	1993.8	43.04	335321
1037	Nebiri benda SCX etere 2+18 dil 14032018	1-Monopalmitin, 2TMS derivative	2045.35	145461610	881	2518.9	73.03	6193115
899	Nebiri benda SCX etere 2+18 dil 14032018	1-Octadecanol, TMS derivative	1775.06	11390389	843	2149.6	75.01	587174
205	Nebiri benda SCX etere 2+18 dil 14032018	1-Octanol, 3,7-dimethyl-	818.385	12344233	816	1084.9	43.04	633179
397	Nebiri benda SCX etere 2+18 dil 14032018	1-Tetradecene	1158.54	3496184	905	1392.4	41.02	203534
1083	Nebiri benda SCX etere 2+18 dil 14032018	13-Docosenamide, (Z)-	2146.45	83836083	849	2657.1	59.02	2901530
540	Nebiri benda SCX etere 2+18 dil 14032018	2',5'-Dimethoxypropiophenone	1348.52	6887177	845	1597.8	165.04	242835
543	Nebiri benda SCX etere 2+18 dil 14032018	2,2,4-Trimethyl-1,3-pentanediol diisobutyrate	1352.96	9236764	815	1602.9	71.03	492052
92	Nebiri benda SCX etere 2+18 dil 14032018	2,4,4-Trimethyl-1-hexene	624.742	18455549	840	947.1	43.03	735082
530	Nebiri benda SCX etere 2+18 dil 14032018	2,4,7,9-Tetramethyl-5-decyne-4,7-diol, 2TMS derivative	1337.03	7303605	870	1584.9	73.03	264393
483	Nebiri benda SCX etere 2+18 dil 14032018	2,4-Di-tert-butylphenol	1275.67	53887172	918	1516.3	191.12	3130326
490	Nebiri benda SCX etere 2+18 dil 14032018	2,4-Di-tert-butylphenol	1279.73	141203760	905	1520.9	191.12	5564076
22	Nebiri benda SCX etere 2+18 dil 14032018	2,4-Dimethyl-1-heptene	449.613	20326633	915	833	43.03	590876
468	Nebiri benda SCX etere 2+18 dil 14032018	2-Allyl-1,4-dimethoxybenzene	1257.63	13773978	862	1496.4	178.08	608631
363	Nebiri benda SCX etere 2+18 dil 14032018	2-Bromo dodecane	1087.18	2527311	839	1321.7	43.04	155450
216	Nebiri benda SCX etere 2+18 dil 14032018	2-Butyl-3-(4-ß-diethylaminoethoxybenzoyl)benzofuran	835.095	8736198	856	1097.5	86.08	205311
174	Nebiri benda SCX etere 2+18 dil 14032018	2-Decene, 4-methyl-, (Z)-	766.894	2062154	805	1046	56.04	79560
518	Nebiri benda SCX etere 2+18 dil 14032018	2-Hexyl-1-octanol	1318.89	15951056	805	1564.7	43.04	646164
359	Nebiri benda SCX etere 2+18 dil 14032018	2-Isopropyl-5-methyl-1-heptanol	1081.83	34064142	814	1316.4	43.04	1691356
696	Nebiri benda SCX etere 2+18 dil 14032018	2-Isopropyl-5-methyl-1-heptanol	1518.99	45324115	809	1804.2	57.05	874170
812	Nebiri benda SCX etere 2+18 dil 14032018	2-Isopropyl-5-methyl-1-heptanol	1653.52	1908115	809	1983.5	43.04	74859
7	Nebiri benda SCX etere 2+18 dil 14032018	2-Methyl-2-butanol, TMS derivative	396.752	4293743	861	798.6	73.03	159432
21	Nebiri benda SCX etere 2+18 dil 14032018	2-Methylpropanoic acid, TMS derivative	446.728	8028036	854	831.2	73.03	234861
688	Nebiri benda SCX etere 2+18 dil 14032018	3-Octadecene, (E)-	1510.48	36610028	871	1793.5	57.05	971669
401	Nebiri benda SCX etere 2+18 dil 14032018	4-Methylcatechol, 2TMS derivative	1164.88	16701613	815	1398.6	73.03	421288
921	Nebiri benda SCX etere 2+18 dil 14032018	7H-Benzo[c]fluorene	1811.59	1316547	864	2199.5	216.08	27579
953	Nebiri benda SCX etere 2+18 dil 14032018	7H-Benzo[c]fluorene	1863.16	1245882	866	2270	216.08	44088
982	Nebiri benda SCX etere 2+18 dil 14032018	9-Octadecenamide, (Z)-	1916.15	1934462070	900	2342.4	59.02	67068210
984	Nebiri benda SCX etere 2+18 dil 14032018	9-Octadecenamide, (Z)-	1919.32	2554977776	838	2346.7	59.02	76567642
1034	Nebiri benda SCX etere 2+18 dil 14032018	9-Octadecenamide, (Z)-	2033.35	422208224	851	2502.5	59.02	17808392
1036	Nebiri benda SCX etere 2+18 dil 14032018	9-Octadecenamide, (Z)-	2036.96	395188278	831	2507.5	59.02	11323645
139	Nebiri benda SCX etere 2+18 dil 14032018	Acetamide, N,N-diethyl-	710.992	428843064	904	1003.8	58.04	8576554
140	Nebiri benda SCX etere 2+18 dil 14032018	Acetamide, N,N-diethyl-	713.527	118794445	861	1005.7	58.04	4620564
52	Nebiri benda SCX etere 2+18 dil 14032018	Acetamide, N-ethyl-	537.202	800858979	870	890.1	43	5995682
790	Nebiri benda SCX etere 2+18 dil 14032018	Benzenepropanoic acid, 3,5-bis(1,1-dimethylethyl)-4-hydroxy-, methyl ester	1629.76	2281507	831	1951	277.15	125653
1210	Nebiri benda SCX etere 2+18 dil 14032018	Benzenepropanoic acid, 3,5-bis(1,1-dimethylethyl)-4-hydroxy-, octadecyl ester	2747.47	472934013	847	3478.5	57.06	7557430
502	Nebiri benda SCX etere 2+18 dil 14032018	Carbonic acid, eicosyl vinyl ester	1293.64	20866882	824	1536.4	43.04	1172907
795	Nebiri benda SCX etere 2+18 dil 14032018	Carbonic acid, eicosyl vinyl ester	1635.03	7841659	845	1958.2	43.04	394259
920	Nebiri benda SCX etere 2+18 dil 14032018	Carbonic acid, eicosyl vinyl ester	1809.98	1764862	814	2197.3	43.04	85009
297	Nebiri benda SCX etere 2+18 dil 14032018	carnitine	980.449	2092741	832	1221.8	117.02	98816
537	Nebiri benda SCX etere 2+18 dil 14032018	Cetene	1344.14	5608658	899	1592.9	41.02	284161
702	Nebiri benda SCX etere 2+18 dil 14032018	Cyclononasiloxane, octadecamethyl-	1526.4	22700644	810	1813.9	73.03	615587
14	Nebiri benda SCX etere 2+18 dil 14032018	Cyclotrisiloxane, hexamethyl-	419.455	2598160	890	813.4	207.01	79307
456	Nebiri benda SCX etere 2+18 dil 14032018	Decane, 2,3,5,8-tetramethyl-	1244.63	18363553	866	1482.7	43.04	957183
314	Nebiri benda SCX etere 2+18 dil 14032018	Decane, 3,6-dimethyl-	1011.95	17104384	821	1250.9	57.05	950685
187	Nebiri benda SCX etere 2+18 dil 14032018	Decane, 4-methyl-	788.174	4549672	825	1062.1	43.03	244602
1021	Nebiri benda SCX etere 2+18 dil 14032018	Diisooctyl phthalate	2020.13	33483451	912	2484.5	149.02	1482391
91	Nebiri benda SCX etere 2+18 dil 14032018	Disiloxane, 1,3-diethoxy-1,1,3,3-tetramethyl-	623.786	742627	810	946.5	163.04	35290
912	Nebiri benda SCX etere 2+18 dil 14032018	Dodecanamide	1793.18	1122517659	882	2174.3	59.02	45065128
222	Nebiri benda SCX etere 2+18 dil 14032018	Dodecane	848.502	7752394	831	1108.6	43.03	442100
461	Nebiri benda SCX etere 2+18 dil 14032018	Dodecane	1250.44	9361664	810	1488.8	43.04	521427
392	Nebiri benda SCX etere 2+18 dil 14032018	Dodecane, 2,6,10-trimethyl-	1143.39	2891495	861	1377.4	57.05	137212
368	Nebiri benda SCX etere 2+18 dil 14032018	Dodecane, 2,6,11-trimethyl-	1092.99	35734759	889	1327.5	43.04	2018656
371	Nebiri benda SCX etere 2+18 dil 14032018	Dodecane, 2,6,11-trimethyl-	1102.48	14664850	887	1336.9	43.04	588628
389	Nebiri benda SCX etere 2+18 dil 14032018	Dodecane, 2,6,11-trimethyl-	1139.37	4176147	862	1373.4	43.04	110187
419	Nebiri benda SCX etere 2+18 dil 14032018	Dodecane, 2,6,11-trimethyl-	1188.74	11453788	859	1423.7	57.05	433262
449	Nebiri benda SCX etere 2+18 dil 14032018	Dodecane, 2,6,11-trimethyl-	1232.2	13281582	888	1469.6	57.05	823500
769	Nebiri benda SCX etere 2+18 dil 14032018	Dodecane, 2,6,11-trimethyl-	1606.62	6773230	812	1919.4	43.04	283940
376	Nebiri benda SCX etere 2+18 dil 14032018	Dodecane, 2,7,10-trimethyl-	1112.53	7392127	874	1346.8	43.04	365342
764	Nebiri benda SCX etere 2+18 dil 14032018	Dodecane, 2,7,10-trimethyl-	1600.19	10392001	834	1910.6	57.05	289729
306	Nebiri benda SCX etere 2+18 dil 14032018	Dodecane, 4,6-dimethyl-	997.489	6996173	904	1237.6	43.04	410372
312	Nebiri benda SCX etere 2+18 dil 14032018	Dodecane, 4,6-dimethyl-	1006.55	16313753	873	1245.9	43.04	859193
451	Nebiri benda SCX etere 2+18 dil 14032018	Dodecane, 4,6-dimethyl-	1235.18	10769086	881	1472.7	43.04	568233
464	Nebiri benda SCX etere 2+18 dil 14032018	Dodecane, 4,6-dimethyl-	1253.13	20006217	859	1491.7	43.03	825593
516	Nebiri benda SCX etere 2+18 dil 14032018	Dodecane, 4,6-dimethyl-	1316.74	6404063	851	1562.3	43.04	387897
549	Nebiri benda SCX etere 2+18 dil 14032018	Dodecane, 4,6-dimethyl-	1358.66	13080568	867	1609.6	57.05	278031
553	Nebiri benda SCX etere 2+18 dil 14032018	Eicosane	1363.52	4691392	855	1615.4	43.04	224306
560	Nebiri benda SCX etere 2+18 dil 14032018	Eicosane	1378.89	6168853	836	1633.5	57.05	217120
599	Nebiri benda SCX etere 2+18 dil 14032018	Eicosane	1424.67	14678992	868	1687.5	57.05	588581
892	Nebiri benda SCX etere 2+18 dil 14032018	Eicosane, 2-methyl-	1763.56	19798676	864	2133.9	57.05	403476
907	Nebiri benda SCX etere 2+18 dil 14032018	Eicosyl octyl ether	1784.29	8443517	823	2162.2	43.04	365771
128	Nebiri benda SCX etere 2+18 dil 14032018	Ethylene glycol, 2TMS derivative	692.347	10088251	838	991.1	147.05	403596
83	Nebiri benda SCX etere 2+18 dil 14032018	Formamide, N,N-diethyl-	608.402	212326093	879	936.5	58.04	3650043
72	Nebiri benda SCX etere 2+18 dil 14032018	Formic acid, TBDMS derivative	589.809	2088150	808	924.3	103	66115
828	Nebiri benda SCX etere 2+18 dil 14032018	Glucopyranose, 5TMS derivative	1675.87	23633482	826	2014	73.03	737294
1084	Nebiri benda SCX etere 2+18 dil 14032018	Glycerol monostearate, 2TMS derivative	2149.6	49281065	864	2661.4	73.03	2122589
340	Nebiri benda SCX etere 2+18 dil 14032018	Glycerol, 3TMS derivative	1050.48	94061275	924	1286.4	73.03	5745262
754	Nebiri benda SCX etere 2+18 dil 14032018	Heptacosane	1587.35	25189656	877	1893.4	57.05	942696
857	Nebiri benda SCX etere 2+18 dil 14032018	Heptacosane	1710.59	3809388	806	2061.5	57.05	169209
974	Nebiri benda SCX etere 2+18 dil 14032018	Heptacosane	1900.85	5000744	835	2321.5	57.05	216349
323	Nebiri benda SCX etere 2+18 dil 14032018	Heptadecane, 2,6,10,14-tetramethyl-	1021.96	9283205	900	1260.1	43.04	551865
326	Nebiri benda SCX etere 2+18 dil 14032018	Heptadecane, 2,6,10,14-tetramethyl-	1027.44	20734745	883	1265.2	43.04	986484
375	Nebiri benda SCX etere 2+18 dil 14032018	Heptadecane, 2,6,10,14-tetramethyl-	1109.93	5808653	828	1344.2	43.04	347446
469	Nebiri benda SCX etere 2+18 dil 14032018	Heptadecane, 2,6,10,15-tetramethyl-	1258.64	36999094	878	1497.5	43.04	1804822
504	Nebiri benda SCX etere 2+18 dil 14032018	Heptadecane, 2,6,10,15-tetramethyl-	1299.5	60188071	841	1543	43.04	2289617
973	Nebiri benda SCX etere 2+18 dil 14032018	Heptadecane, 2,6,10,15-tetramethyl-	1896.85	3420870	827	2316	57.05	109023
12	Nebiri benda SCX etere 2+18 dil 14032018	Heptane, 2,4-dimethyl-	414.135	13576970	928	809.9	43.03	394897
144	Nebiri benda SCX etere 2+18 dil 14032018	Heptane, 3,3,5-trimethyl-	719.11	13045207	806	1009.9	43.03	700006
321	Nebiri benda SCX etere 2+18 dil 14032018	Heptane, 5-ethyl-2-methyl-	1017.86	8046874	827	1256.3	57.05	375800
343	Nebiri benda SCX etere 2+18 dil 14032018	Hexadecane	1053.94	16843544	889	1289.6	57.05	789593
430	Nebiri benda SCX etere 2+18 dil 14032018	Hexadecane	1203.94	7462829	856	1439.8	57.05	311374
472	Nebiri benda SCX etere 2+18 dil 14032018	Hexadecane	1261.42	25506855	899	1500.4	43.04	1157042
499	Nebiri benda SCX etere 2+18 dil 14032018	Hexadecane	1291.12	12812228	867	1533.6	43.04	696039
522	Nebiri benda SCX etere 2+18 dil 14032018	Hexadecane	1325.6	7070835	844	1572.2	43.04	306207
541	Nebiri benda SCX etere 2+18 dil 14032018	Hexadecane	1350.46	8144703	888	1600	57.05	442538
596	Nebiri benda SCX etere 2+18 dil 14032018	Hexadecane	1419.43	18084147	869	1681.3	57.05	841117
648	Nebiri benda SCX etere 2+18 dil 14032018	Hexadecane	1481.03	27317057	818	1756.9	43.04	1468775
757	Nebiri benda SCX etere 2+18 dil 14032018	Hexadecane, 2,6,10,14-tetramethyl-	1592.09	15023686	874	1899.5	43.04	402156
1012	Nebiri benda SCX etere 2+18 dil 14032018	Hexadecanoic acid, 2-hydroxy-1-(hydroxymethyl)ethyl ester	1998.14	408267719	896	2454.4	43.03	12266048
79	Nebiri benda SCX etere 2+18 dil 14032018	Isopropyl alcohol, TMS derivative	601.41	31970186	821	931.9	73.03	524842
890	Nebiri benda SCX etere 2+18 dil 14032018	Methyl (3,4-dimethoxyphenyl)(hydroxy)acetate, TMS derivative	1758.68	4812870	806	2127.2	239.09	101287
634	Nebiri benda SCX etere 2+18 dil 14032018	N-Dimethylaminomethyl-tert.-butyl-isopropylphosphine	1467.14	18406563	904	1739.6	58.05	1079414
799	Nebiri benda SCX etere 2+18 dil 14032018	n-Hexadecanoic acid	1640.31	49120867	846	1965.4	43.04	1748530
365	Nebiri benda SCX etere 2+18 dil 14032018	n-Tridecan-1-ol	1090.58	21614264	830	1325.1	43.04	1292208
495	Nebiri benda SCX etere 2+18 dil 14032018	n-Tridecan-1-ol	1284.85	14161508	810	1526.6	43.04	622387
774	Nebiri benda SCX etere 2+18 dil 14032018	Nonadecane, 2-methyl-	1612.65	25346482	849	1927.6	57.05	983647
963	Nebiri benda SCX etere 2+18 dil 14032018	Nonadecane, 2-methyl-	1877.67	9027726	802	2289.8	57.05	277986
57	Nebiri benda SCX etere 2+18 dil 14032018	Nonane	552.018	3161721	803	899.7	57.05	85972
425	Nebiri benda SCX etere 2+18 dil 14032018	Nonane, 2,6-dimethyl-	1197.53	592650	836	1433	57.05	41474
987	Nebiri benda SCX etere 2+18 dil 14032018	Octadecanamide	1925.69	950144747	853	2355.4	59.02	44989127
443	Nebiri benda SCX etere 2+18 dil 14032018	Octadecane	1222.65	10288332	886	1459.5	57.05	602076
879	Nebiri benda SCX etere 2+18 dil 14032018	Octadecane	1739.13	10049882	815	2100.5	57.05	443282
616	Nebiri benda SCX etere 2+18 dil 14032018	Octadecane, 2-methyl-	1445.57	15382308	881	1712.8	43.04	881940
725	Nebiri benda SCX etere 2+18 dil 14032018	Octadecane, 2-methyl-	1555.23	11250873	866	1851.5	57.05	452751
903	Nebiri benda SCX etere 2+18 dil 14032018	Octadecanoic acid	1779.87	38610521	802	2156.1	43.04	1235598
1070	Nebiri benda SCX etere 2+18 dil 14032018	Octadecanoic acid, 2,3-dihydroxypropyl ester	2113.18	160113980	888	2611.6	43.03	4561023
119	Nebiri benda SCX etere 2+18 dil 14032018	Octane, 2,4,6-trimethyl-	672.189	4976087	807	978	57.05	202648
37	Nebiri benda SCX etere 2+18 dil 14032018	Octane, 4-methyl-	490.292	6827662	881	859.5	43.03	284086
868	Nebiri benda SCX etere 2+18 dil 14032018	Oleanitrile	1726.08	7207425	855	2082.6	41.02	271859
338	Nebiri benda SCX etere 2+18 dil 14032018	Pentadecane	1045.11	23505348	884	1281.4	43.04	1393550
579	Nebiri benda SCX etere 2+18 dil 14032018	Pentadecane	1401.75	8591723	831	1660.5	43.04	322728
640	Nebiri benda SCX etere 2+18 dil 14032018	Pentadecane, 2,6,10-trimethyl-	1474.46	4048751	827	1748.7	43.04	267733
275	Nebiri benda SCX etere 2+18 dil 14032018	Pentasiloxane, dodecamethyl-	940.414	4251173	819	1186.2	73.03	211497
182	Nebiri benda SCX etere 2+18 dil 14032018	Phenol, TMS derivative	779.74	7550717	848	1055.7	151.04	395425
65	Nebiri benda SCX etere 2+18 dil 14032018	Propanoic acid, 2-methyl-, anhydride	575.74	7123724	813	915.2	71.03	142575
4	Nebiri benda SCX etere 2+18 dil 14032018	Propanoic acid, TMS derivative	384.432	166341403	917	790.6	75.01	7866739
59	Nebiri benda SCX etere 2+18 dil 14032018	Pyridine, 2-ethyl-	557.044	11400461	838	903	106.05	139686
554	Nebiri benda SCX etere 2+18 dil 14032018	Pyrogallol, 3TMS derivative	1364.05	6794086	822	1616	73.03	178904
613	Nebiri benda SCX etere 2+18 dil 14032018	Sulfurous acid, 2-ethylhexyl undecyl ester	1441.69	2514587	824	1708	43.04	160710
1095	Nebiri benda SCX etere 2+18 dil 14032018	Supraene	2171.39	26096134	912	2691.2	69.06	1226414
820	Nebiri benda SCX etere 2+18 dil 14032018	Tetracosane	1665.6	6040297	829	2000	57.05	285728
402	Nebiri benda SCX etere 2+18 dil 14032018	Tetradecane	1166.28	16469608	928	1400	57.05	923552
412	Nebiri benda SCX etere 2+18 dil 14032018	Tetradecane	1177.45	13407122	822	1411.8	57.05	456424
592	Nebiri benda SCX etere 2+18 dil 14032018	Tetradecane, 2-methyl-	1416.49	12318478	843	1677.9	57.05	532713
179	Nebiri benda SCX etere 2+18 dil 14032018	Tetrasiloxane, decamethyl-	775.582	6814202	805	1052.6	73.03	282146
350	Nebiri benda SCX etere 2+18 dil 14032018	Tridecane	1065.25	8694580	904	1300	43.04	485135
351	Nebiri benda SCX etere 2+18 dil 14032018	Tridecane	1068.09	9512299	844	1302.8	43.03	353918
383	Nebiri benda SCX etere 2+18 dil 14032018	Tridecane, 2-methyl-	1130.14	6066136	882	1364.3	43.04	271188
606	Nebiri benda SCX etere 2+18 dil 14032018	Tridecane, 2-methyl-	1431.13	9560714	824	1695.1	57.05	464465
886	Nebiri benda SCX etere 2+18 dil 14032018	Tridecane, 2-methyl-	1748.91	4995435	816	2113.8	57.05	158033
162	Nebiri benda SCX etere 2+18 dil 14032018	Triethylamine	748.031	3139431	840	1031.8	86.08	140221
669	Nebiri benda SCX etere 2+18 dil 14032018	Triethylene glycol, 2TMS derivative	1495.19	39446893	839	1774.5	73.03	1776759
841	Nebiri benda SCX etere 2+18 dil 14032018	Triethylene glycol, 2TMS derivative	1689.93	4732871	811	2033.2	73.03	266069
15	Nebiri benda SCX etere 2+18 dil 14032018	Trifluoroacetamide, 2TMS derivative	421.706	48219222	856	814.9	73.03	519854
38	Nebiri benda SCX etere 2+18 dil 14032018	Trifluoroacetamide, 2TMS derivative	492.548	208351955	930	861	73.03	8457395
124	Nebiri benda SCX etere 2+18 dil 14032018	Trifluoroacetic acid	681.673	1011951208	885	984.2	44.98	5935013
209	Nebiri benda SCX etere 2+18 dil 14032018	Trifluoroacetic acid	823.776	41431665	905	1089	44.98	744494
47	Nebiri benda SCX etere 2+18 dil 14032018	Trisiloxane, octamethyl-	529.13	180453246	910	884.8	73.03	6271701
199	Nebiri benda SCX etere 2+18 dil 14032018	Trisiloxane, octamethyl-	809.151	9428278	820	1077.9	73.03	495830
185	Nebiri benda SCX etere 2+18 dil 14032018	Undecane	784.691	16799732	831	1059.5	43.03	885853
189	Nebiri benda SCX etere 2+18 dil 14032018	Undecane	791.944	7804294	844	1064.9	43.04	425398
285	Nebiri benda SCX etere 2+18 dil 14032018	Undecane	956.739	7318724	885	1200	43.04	378861
316	Nebiri benda SCX etere 2+18 dil 14032018	Undecane	1014.45	13547005	823	1253.2	57.05	651208
441	Nebiri benda SCX etere 2+18 dil 14032018	Undecane	1216.97	19825548	864	1453.5	57.05	678583
531	Nebiri benda SCX etere 2+18 dil 14032018	Undecane	1337.15	3719210	838	1585.1	43.03	183205
291	Nebiri benda SCX etere 2+18 dil 14032018	Undecane, 2,4-dimethyl-	968.872	2870526	867	1211.2	43.04	165151
293	Nebiri benda SCX etere 2+18 dil 14032018	Undecane, 2,6-dimethyl-	972.593	16560845	879	1214.6	57.05	765911
433	Nebiri benda SCX etere 2+18 dil 14032018	Undecane, 2,7-dimethyl-	1208.69	5071438	853	1444.8	43.04	211354
255	Nebiri benda SCX etere 2+18 dil 14032018	Undecane, 2-methyl-	915.207	3457033	903	1164.9	43.04	196341
527	Nebiri benda SCX etere 2+18 dil 14032018	Undecane, 3,8-dimethyl-	1332.13	2026881	857	1579.5	43.03	92252
283	Nebiri benda SCX etere 2+18 dil 14032018	Undecane, 4,6-dimethyl-	954.196	2141995	810	1197.8	57.05	113859
298	Nebiri benda SCX etere 2+18 dil 14032018	Undecane, 4,8-dimethyl-	981.441	6348527	895	1222.8	43.04	385080

## Sheet: HEAD BANDAGE C4
Name	R.T. (s)	Area	Similarity	Retention Index	Base Mass	Height
(2,5-Dimethoxyphenyl)acetone	1328.24	337281992	855	1575.1	151.09	17147680
1,1,1,3,5,5,5-Heptamethyltrisiloxane	465.009	33942138	819	843.1	73.05	1088512
1,2,4,5-Tetroxane, 3,3,6,6-tetramethyl-	538.648	41278678	857	891	43.01	658169
1,2-Benzenedicarboxylic acid, bis(2-methylpropyl) ester	1573.55	30249486	912	1875.4	149.04	1619161
1,2-Benzenedicarboxylic acid, bis(8-methylnonyl) ester	2175.57	54502549	804	2696.9	149.04	2313405
1,2-Ethanediamine, N,N,N',N'-tetraethyl-	861.747	3182749	843	1119.8	86.09	339232
1,4-Benzenedicarboxylic acid, bis(2-ethylhexyl) ester	2128.54	11340932	832	2632.6	70.08	407592
1-(2,5-Dimethoxyphenyl)-1-[(trimethylsilyl)oxy]propan-2-amine	1506.45	245166750	806	1788.5	239.12	14208962
1-Butanol, TMS derivative	381.133	20863839	816	788.5	75.03	983346
1-Hexanol, TMS derivative	694.72	18433772	811	992.7	75.02	792085
1-Octanol, 2-butyl-	1081.67	15221354	812	1316.3	43.05	747828
1-Octanol, 3,7-dimethyl-	818.257	6292000	813	1084.8	43.05	344505
1-Propanone, 1-(2,4-dimethoxyphenyl)-	1348.09	47049017	831	1597.3	165.07	2153682
1-Tetradecene	1343.95	5490895	828	1592.7	41.03	215321
13-Docosenamide, (Z)-	2146.17	156928251	840	2656.7	59.03	6509898
2,4-Di-tert-butylphenol	1275.78	1525548543	920	1516.5	191.16	64708385
2,5-Dimethoxyethylbenzene	1089.06	1865597	820	1323.6	151.09	87858
2-(Decanoyloxy)propane-1,3-diyl dioctanoate	2327.92	42791273	811	2905.1	57.07	1026068
2-Allyl-1,4-dimethoxybenzene	1202.11	57023452	884	1437.8	178.11	3018195
2-Allyl-1,4-dimethoxybenzene	1257.82	1081340710	886	1496.6	178.12	56998583
2-butanone, 4-[(trimethylsilyl)oxy]-	655.113	17375179	806	966.9	75.02	327889
2-Ethylhexanol, TMS derivative	849.088	1192729	835	1109.1	75.03	63306
2-Hexanol	384.599	119809289	856	790.7	45.03	3385001
2-Hexanol, TMS derivative	601.996	111178434	865	932.3	117.08	3477829
2-Isopropyl-5-methyl-1-heptanol	1090.4	9512088	840	1324.9	43.05	575464
2-Methylpropanoic acid, TMS derivative	449.103	17455899	808	832.7	73.05	549017
2-Propenoic acid, 3-(4-methoxyphenyl)-, 2-ethylhexyl ester	1785.51	16186133	860	2163.8	178.08	832841
2-Propenoic acid, 3-(4-methoxyphenyl)-, 2-ethylhexyl ester	1885.37	22134353	900	2300.3	178.08	1050053
2-Propynenitrile, 3-fluoro-	774.439	234995723	821	1051.7	68.93	2405509
2-Propynenitrile, 3-fluoro-	830.78	205481	953	1094.3	69.02	52013
3-Ethyl-3-methylheptane	848.376	7626779	826	1108.5	43.05	350966
3-Methyl-3-buten-1-ol, TMS derivative	517.903	3313820	836	877.5	73.05	158389
4-Hydroxymethyl-3,3,4-trimethyl-1,2-dioxetane, TMS derivative	512.289	14813715	842	873.9	73.04	428692
4-Methoxyphenol, TMS derivative	1060.29	11539657	853	1295.4	181.08	661526
9-Octadecenamide, (Z)-	1918.82	2517012046	904	2346	59.03	80060971
9-Octadecenamide, (Z)-	2032.51	373934860	851	2501.4	59.03	17428051
9-Octadecenamide, (Z)-	2036.11	308479891	836	2506.3	59.03	9278255
Acetamide, N,N-diethyl-	714.648	66097361	899	1006.5	58.06	2266032
Acetamide, N,N-diethyl-	720.656	843250014	881	1011.1	58.06	12994010
Acetamide, N-ethyl-	556.439	2682915218	884	902.6	43.01	13589752
Benzaldehyde, 2,5-dimethoxy-	1229.5	39773273	926	1466.7	166.08	1311611
Benzaldehyde, 2-hydroxy-5-methoxy-	1064.64	13537024	835	1299.4	152.06	294568
Benzaldehyde, 4-propyl-	1042.04	15748123	887	1278.6	91.06	566664
Benzene, 1,4-dimethoxy-	917.271	24324713	858	1166.7	123.05	898644
Benzene, 1,4-dimethoxy-2-methyl-	1014.73	7879810	862	1253.4	137.07	335405
Benzene, 1-methyl-3-(1-methylethenyl)-	826.967	306656	818	1091.4	51.02	35984
Benzeneethanamine, 2,5-dimethoxy-α-methyl-	1370.97	249572376	811	1624.1	44.04	2853905
Benzenepropanoic acid, 3,5-bis(1,1-dimethylethyl)-4-hydroxy-, octadecyl ester	2746.72	520077483	847	3477.4	57.07	8974934
Benzoic acid, tridecyl ester	1874.62	10751101	871	2285.6	123.05	485380
Butanenitrile, 4,4'-(1,1,3,3-tetramethyl-1,3-disiloxanediyl)bis-	1481.45	40616929	846	1757.4	200.11	2029943
Carbonic acid, eicosyl vinyl ester	1499.29	14481000	807	1779.6	43.05	657963
Cetene	1158.39	1748046	881	1392.2	43.04	98743
Cholesterol	2338.45	12853174	877	2919.5	43.05	298141
Cyclodecasiloxane, eicosamethyl-	1651.8	19286064	844	1981.1	73.05	746112
Cyclohexasiloxane, dodecamethyl-	1091.86	620819	832	1326.4	341.02	24492
Cyclooctasiloxane, hexadecamethyl-	1408.01	4741948	858	1667.8	73.05	250495
Cyclopentasiloxane, decamethyl-	918.788	2113107	802	1167.9	73.04	100618
Cyclopentasiloxane, decamethyl-	932.154	2632439	821	1179.2	73.04	127209
Cyclotrisiloxane, hexamethyl-	419.687	5169951	867	813.6	207.05	138964
Decane, 1-chloro-	1235.39	8682004	806	1472.9	43.05	452079
Decane, 3,7-dimethyl-	1130	3129792	838	1364.1	43.05	147985
Diisooctyl phthalate	2019.8	41022065	919	2484	149.04	1976466
Dodecanamide	1792.97	1448040649	893	2174	59.03	57911844
Dodecanamide	1925.48	1522832894	844	2355.1	59.03	70635865
Dodecane	956.544	8819338	820	1199.8	43.05	333918
Dodecane, 2,6,10-trimethyl-	1143.12	1797138	854	1377.1	57.06	74465
Dodecane, 2,7,10-trimethyl-	1424.36	10224339	842	1687.1	57.06	412825
Dodecane, 2,7,10-trimethyl-	1456.45	3071392	806	1726.3	57.06	167829
Dodecane, 4,6-dimethyl-	997.329	3576781	893	1237.4	43.05	184142
Dodecane, 4,6-dimethyl-	1006.36	7096204	814	1245.7	43.05	383692
Dodecane, 4,6-dimethyl-	1112.43	4514026	836	1346.7	43.05	202825
Dodecane, 4-methyl-	981.294	6979052	857	1222.6	43.05	306628
Dodecane, 4-methyl-	1021.76	4822368	859	1259.9	43.05	297679
Eicosane	1665.39	50755270	904	1999.7	57.07	2705664
Eicosyl octyl ether	1293.45	12978096	825	1536.2	43.05	715718
Eicosyl octyl ether	1660.91	15391765	806	1993.6	43.05	567048
Ethylene glycol, 2TMS derivative	692.562	37405588	894	991.3	147.07	1906308
Formamide, N,N-diethyl-	613.295	111379147	920	939.6	58.05	3893574
Formamide, N,N-diethyl-	616.759	332772024	919	941.9	58.05	6820138
Formic acid, TMS derivative	590.539	4595147	808	924.8	103.03	153620
Furfuryl alcohol, TMS derivative	704.784	14827106	856	999.2	81.03	690490
Glycerol tricaprylate	2228.94	25635533	857	2769.8	127.12	1115051
Glycerol, 3TMS derivative	1050.38	16530621	919	1286.3	73.05	992808
Hentriacontane	2203.08	62861810	894	2734.5	57.07	2161369
Hentriacontane	2304.52	44496794	873	2873.1	57.07	1548720
Hentriacontane	2431.59	24570981	890	3046.8	57.07	615539
Hentriacontane	2511.7	48183810	869	3156.3	57.07	541615
Heptacosane	1763.23	21491072	843	2133.4	57.06	563912
Heptacosane	1866.24	51326963	859	2274.2	57.06	2205795
Heptacosane	2044.13	103997487	805	2517.3	57.07	4075806
Heptacosane	2098.89	65174821	892	2592.1	57.07	2887771
Heptadecane, 2,6,10,14-tetramethyl-	1222.47	6795031	888	1459.3	57.06	392403
Heptadecane, 2,6,10,14-tetramethyl-	1261.14	20937475	889	1500.1	43.05	953514
Heptane, 2,4-dimethyl-	413.533	10381599	911	809.6	43.05	275225
Hexadecane	1027.28	10574764	867	1265	43.05	487804
Hexadecane	1166.07	9648254	922	1399.8	57.06	535794
Hexadecane	1188.55	6472965	865	1423.5	57.06	233140
Hexadecane	1216.77	9990109	875	1453.3	57.06	387615
Hexadecane	1232.03	7586600	820	1469.4	57.06	493669
Hexadecane	1290.91	8390627	827	1533.4	43.05	463768
Hexadecane	1350.31	19864720	933	1599.8	57.06	1030238
Hexadecane	1435.06	29372465	902	1699.8	57.06	1003268
Hexadecane, 2,6,10,14-tetramethyl-	1480.41	27919660	829	1756.1	43.05	1389486
Hexadecanoic acid, 2-hydroxy-1-(hydroxymethyl)ethyl ester	1997.5	323545499	897	2453.5	43.04	10429580
Hexasiloxane, tetradecamethyl-	1125.99	5736968	873	1360.1	73.05	321817
Hydroquinone, 2TMS derivative	1174.08	2847987	821	1408.3	239.1	171072
Longifolene	1186.13	2458708	904	1421	41.03	109141
Methacrylic acid, TMS derivative	496.581	9784988	833	863.6	143.06	268226
Methoxamine	1591.01	4221187436	854	1898.1	44.06	80332218
Methoxamine	1616.19	4437061199	853	1932.5	44.06	120957002
Methylamine, N,N-dimethyl-	801.589	6056420	896	1072.2	58.06	751179
Methyltris(trimethylsiloxy)silane	775.454	14907205	865	1052.5	73.04	862820
Nitrous oxide	1564.04	3185391774	953	1863	44.04	20401796
Nitrous oxide	1569.81	490175844	969	1870.5	44.01	11728240
Nitrous oxide	1615.09	4154137683	838	1931	44.03	89608065
Nonadecane	1592.23	54529351	888	1899.7	57.07	2456880
Nonane, 2-methyl-	654.134	3069466	858	966.2	43.04	113275
Octacosane	2151.91	53239962	878	2664.6	57.07	2233478
Octacosane	2363.36	30007698	852	2953.5	57.07	924611
Octadecane	1515.55	22995989	860	1799.8	57.06	1446291
Octadecane, 2-methyl-	1643.27	40559698	819	1969.5	57.07	1958105
Octadecanoic acid, 2,3-dihydroxypropyl ester	2112.87	105536771	882	2611.2	43.04	3387041
Octane, 4-methyl-	490.122	8307627	877	859.4	43.05	237483
Pentadecane	1044.96	10050573	873	1281.3	43.05	596644
Pentasiloxane, dodecamethyl-	940.34	68867126	855	1186.1	73.05	3832040
Pentasiloxane, dodecamethyl-	1004.64	2665505	804	1244.1	73.05	124756
Phenol, 2,4-bis(1,1-dimethylethyl)-, phosphite (3:1)	2552.35	48500187	832	3211.8	57.07	833657
Phenol, TMS derivative	779.678	7458931	821	1055.7	151.07	388773
Propanoic acid, TMS derivative	386.882	68932905	911	792.2	75.03	2496270
Pyridine, 2-ethyl-	564.822	3496470	822	908.1	106.07	75363
Squalene	2171.29	451629144	932	2691.1	69.07	20998926
Sulfurous acid, 2-ethylhexyl heptadecyl ester	1439.66	1290205	803	1705.5	57.06	101383
Tetratetracontane	2252.69	40382458	890	2802.3	57.07	1627794
Tridecane	1011.86	8017297	825	1250.8	57.06	458900
Tridecane	1068.08	5816624	877	1302.8	43.05	201834
Tridecane, 2-methyl-	1130.03	3131238	832	1364.1	43.05	148010
Tridecane, 2-methyl-	1445.3	13004995	874	1712.5	43.05	708898
Tridecane, 2-methyl-	1473.69	2505532	815	1747.7	57.06	168840
Trifluoroacetic acid	728.228	8909918	812	1016.8	68.96	143919
Trifluoroacetic acid	760.701	8204515	811	1041.3	44.96	584551
Trifluoroacetic acid	762.578	15799451	815	1042.8	44.97	717700
Trifluoroacetic acid	800.14	29302561118	852	1071.1	44.99	88998258
Trifluoroacetic acid	829.836	525755	814	1093.6	44.96	73088
Tris(1,3-dichloroisopropyl)phosphate	1898.61	1967855	866	2318.4	75	92788
Trisiloxane, octamethyl-	529	174022007	905	884.7	73.04	5631031
Undecane	784.536	14944640	846	1059.3	43.05	728687
Undecane	1092.83	17168290	878	1327.3	43.05	961561
Undecane, 2,6-dimethyl-	972.416	8159189	831	1214.4	57.06	390893
Undecane, 4,6-dimethyl-	1109.79	3102870	851	1344.1	43.05	188933
Undecane, 4,6-dimethyl-	1120.4	2933930	859	1354.6	43.04	154278
Undecane, 4,7-dimethyl-	841.477	13042168	842	1102.6	43.05	726342
Undecane, 4,7-dimethyl-	1053.78	9184678	900	1289.4	43.05	375025
Undecane, 4,7-dimethyl-	1102.31	8019212	828	1336.7	43.05	314336
Undecane, 5,7-dimethyl-	791.839	8611362	873	1064.9	43.05	351917
Undecane, 5,7-dimethyl-	1250.57	4253497	823	1489	43.05	272495

## Sheet: HEAD BANDAGE C8
Name	R.T. (s)	Area	Similarity	Retention Index	Base Mass	Height
1,2-Benzenedicarboxylic acid, bis(2-methylpropyl) ester	1573.39	16042518	873	1875.2	149.05	841066
1,2-Dithiane-4,5-diol, (Z)-, 2TMS derivative	1353.09	17111572	865	1603.1	73.05	968578
1-(2,5-Dimethoxyphenyl)-1-[(trimethylsilyl)oxy]propan-2-amine	1453.53	13574529665	908	1722.7	73.06	150921279
1-(2,5-Dimethoxyphenyl)-1-[(trimethylsilyl)oxy]propan-2-amine	1506.61	371059811	811	1788.6	239.14	21334795
1-(2,5-Dimethoxyphenyl)-1-[(trimethylsilyl)oxy]propan-2-amine	1670.28	195763504	801	2006.4	239.14	8633498
1-Butanol, TMS derivative	384.871	73890962	861	790.9	75.03	1852732
1-Decanol, 2-hexyl-	1284.5	10391336	811	1526.2	43.05	503712
1-Dodecene	947.028	4303899	840	1191.8	41.04	109472
1-Hexanol, TMS derivative	694.961	21946001	876	992.8	75.03	1026622
1-Monomyristin, 2TMS derivative	1933.05	8372254	833	2365.5	73.05	466259
1-Monopalmitin, 2TMS derivative	2045.03	513206543	906	2518.5	73.05	24390434
1-Nonene, 4,6,8-trimethyl-	1072.87	32719994	847	1307.6	43.05	1231068
1-Octadecanol, TMS derivative	1774.68	13907941	857	2149	75.03	747230
1-Octanol, 3,7-dimethyl-	818.225	13490809	806	1084.8	43.05	707796
1-Tetradecene	1158.22	6372557	913	1392.1	41.04	361519
13-Docosenamide, (Z)-	2145.87	51948655	831	2656.3	59.04	2390952
2,2,4-Trimethyl-1,3-pentanediol diisobutyrate	1352.64	14865540	827	1602.5	71.05	825958
2,4-Dimethyl-1-heptene	451.044	20225657	860	834	43.05	490338
2,4-Dimethyldodecane	1027.12	15821378	865	1264.9	43.05	767705
2,5-Hexanediol, 2TMS derivative	974.014	13452762	821	1215.9	117.09	836497
2-(4-Aminophenyl)-4,6-diphenylpyrimidine	2024.84	883500	823	2490.9	323.36	35706
2-Allyl-1,4-dimethoxybenzene	1202.1	2762515	837	1437.8	178.12	124776
2-Allyl-1,4-dimethoxybenzene	1257.26	32391753	868	1496	178.12	1480648
2-Bromo dodecane	1086.88	2166131	857	1321.4	43.05	131795
2-Hexanol, TMS derivative	602.637	221240751	914	932.7	117.09	9985951
2-Hydroxy-3-methylanthraquinone, O-trimethylsilyl	1310.51	184504	821	1555.3	295.18	9688
2-Methylpropanoic acid, TMS derivative	454.586	16346054	903	836.3	73.05	591857
3,7-dioxa-2,8-disilanonane, 5-(chloromethyl)-2,2,8,8-tetramethyl-5-[[(trimethylsilyl)oxy]methyl]-	1270.72	3562483	822	1510.8	73.05	166406
3-Eicosene, (E)-	1510.15	14515402	809	1793	41.04	699170
3-Methylbutanoic acid, TMS derivative	612.429	15729129	823	939.1	75.03	673021
4-Hydroxymethyl-3,3,4-trimethyl-1,2-dioxetane, TMS derivative	515.916	11166392	844	876.2	73.05	411029
4-Methoxyphenol, TMS derivative	1060.39	1230554	813	1295.5	181.09	64475
4-Methylcatechol, 2TMS derivative	1164.95	8237993	869	1398.7	73.05	463457
9-Octadecenamide, (Z)-	1911.16	2798284092	917	2335.6	59.04	91917565
9-Octadecenamide, (Z)-	1914.33	1336199046	888	2339.9	59.03	50540976
9-Octadecenamide, (Z)-	2035.85	255246351	845	2506	59.04	7295161
Acetamide, N,N-diethyl-	713.424	635863285	886	1005.6	58.06	23442946
Acetamide, N-ethyl-	536.024	359694249	879	889.3	43.02	7253081
Acetamide, N-ethyl-	547.928	389672763	886	897.1	43.02	13830884
Acetamide, N-ethyl-	550.859	1217950335	900	899	43.01	16562104
Benzaldehyde, 4-propyl-	1042.34	5430704	820	1278.9	91.06	163740
Benzene, 1,4-dimethoxy-	917.927	6941188	853	1167.2	123.06	199172
Benzenepropanoic acid, 3,5-bis(1,1-dimethylethyl)-4-hydroxy-, octadecyl ester	2745.47	274370116	844	3475.7	57.07	4626383
Bis(2-ethylhexyl) phthalate	2019.57	18010226	816	2483.7	149.05	848302
Butanenitrile, 4,4'-(1,1,3,3-tetramethyl-1,3-disiloxanediyl)bis-	1481.61	9608049	826	1757.6	200.12	491024
Carbonic acid, eicosyl vinyl ester	1293.26	16029209	841	1536	43.05	881010
Carbonic acid, eicosyl vinyl ester	1476.94	8496902	822	1751.8	43.05	470319
Catechol, 2TMS derivative	1090.95	8648595	823	1325.5	73.05	397806
Cetene	1343.82	8837104	925	1592.5	41.03	484621
Cyclohexasiloxane, dodecamethyl-	1091.65	921821	823	1326.1	341.04	50632
Cyclotrisiloxane, hexamethyl-	422.196	2269994	816	815.2	207.07	59120
D-Glucose, 5TMS derivative	1675.29	36294119	882	2013.2	73.05	1126256
Decane, 2,3,5,8-tetramethyl-	1234.85	7608707	828	1472.4	43.05	402199
Decane, 2,3,5,8-tetramethyl-	1244.26	12925580	871	1482.3	43.05	662640
Decane, 2,5,9-trimethyl-	929.073	6791140	855	1176.6	57.07	216095
Decane, 3,7-dimethyl-	1120.13	3602052	876	1354.3	43.05	205922
Decane, 4-methyl-	718.906	15316258	825	1009.8	57.07	498118
Decane, 4-methyl-	787.949	3908233	842	1061.9	43.05	242980
Diethyl Phthalate	1351.17	3359279	822	1600.8	149.05	84942
Dimethyl-(isopropyl)-silyloxybenzene	2180	4199609	837	2703	151.1	98850
Dodecanamide	1792.5	953194795	896	2173.4	59.04	40209259
Dodecanamide	1924.47	798872311	845	2353.8	59.04	38136430
Dodecane	784.545	21101164	849	1059.3	43.05	1111941
Dodecane	956.435	8002358	872	1199.7	57.07	354674
Dodecane, 2,6,11-trimethyl-	1092.64	27543439	885	1327.1	43.05	1555230
Dodecane, 2,6,11-trimethyl-	1258.29	28962910	877	1497.1	43.05	1423806
Dodecane, 2,6,11-trimethyl-	1358.32	10426727	801	1609.2	57.07	233081
Dodecane, 2,7,10-trimethyl-	1102.15	12007259	884	1336.5	43.05	471744
Dodecane, 4,6-dimethyl-	997.168	6130279	890	1237.3	43.05	342581
Dodecane, 4,6-dimethyl-	1006.23	13539861	884	1245.6	43.05	719165
Dodecane, 4,6-dimethyl-	1252.76	15269969	838	1491.3	43.05	649977
Dodecanoic acid, TMS derivative	1396.9	39388438	892	1654.7	73.05	1557090
Ethylene glycol, 2TMS derivative	692.958	25763749	902	991.5	147.09	1406354
Etilefrine	746.496	39381488	852	1030.6	58.06	1019058
Etilefrine	1464.94	25281164	878	1736.9	58.07	1500012
Formamide, N,N-diethyl-	610.917	393895680	912	938.1	58.06	16011702
Furfuryl alcohol, TMS derivative	705.137	13951326	879	999.5	81.04	678174
Glycerol monostearate, 2TMS derivative	2149.27	121816855	885	2661	73.05	5705161
Glycerol, 3TMS derivative	1050.17	92551738	930	1286.1	73.05	5611865
Heptacosane	1445.19	14455864	881	1712.3	57.07	838478
Heptacosane	1586.94	16856190	871	1892.8	57.07	744684
Heptacosane	1591.81	15094486	808	1899.2	57.07	428522
Heptadecane, 2,6,10,14-tetramethyl-	1021.62	7266255	908	1259.8	43.05	435485
Heptadecane, 2,6,10,14-tetramethyl-	1109.61	4781710	865	1343.9	43.05	292411
Heptadecane, 2,6,10,14-tetramethyl-	1290.73	9046325	852	1533.2	43.05	495314
Heptadecane, 2,6,10,14-tetramethyl-	1433.11	15884309	837	1697.5	57.07	485281
Heptadecane, 2,6,10,15-tetramethyl-	1299.12	47320019	842	1542.6	43.05	1846375
Heptadecane, 2,6,10,15-tetramethyl-	1480.44	22537434	859	1756.1	43.05	1218061
Heptadecane, 2,6,10,15-tetramethyl-	1612.23	20155424	808	1927.1	43.05	807449
Heptane, 2,4,6-trimethyl-	672.431	5655371	834	978.2	57.07	239526
Heptane, 2,4-dimethyl-	415.432	12850381	909	810.8	43.05	328347
Heptane, 3-ethyl-5-methyl-	1017.62	7065819	855	1256.1	57.07	314618
Hexadecane	1044.79	19864844	888	1281.1	43.05	1175237
Hexadecane	1053.61	14770049	860	1289.3	57.07	686661
Hexadecane	1068.01	8508744	864	1302.7	43.05	325194
Hexadecane	1112.13	5969498	889	1346.4	43.05	293914
Hexadecane	1188.39	9541238	876	1423.4	57.07	364240
Hexadecane	1203.57	8015876	810	1439.4	57.07	268958
Hexadecane	1216.66	15032257	874	1453.2	57.07	521394
Hexadecane	1222.29	8347620	885	1459.1	57.07	492438
Hexadecane	1261.06	17408753	898	1500	43.05	804440
Hexadecane	1327.88	3529088	810	1574.7	43.05	177039
Hexadecane	1350.12	8924389	873	1599.6	57.07	423013
Hexadecane	1419.09	16311944	861	1680.9	57.07	758129
Hexadecane	1424.16	12331755	847	1686.9	57.07	481672
Hexadecanoic acid, 2-hydroxy-1-(hydroxymethyl)ethyl ester	1996.63	143751742	901	2452.4	43.05	4059256
Hexan-2,4-dione, enol	525.177	23765617	814	882.3	85.04	583857
Hexane, 3,3-dimethyl-	858.838	2195946	850	1117.3	71.09	115746
Hexasiloxane, tetradecamethyl-	1125.84	3049764	852	1360	73.05	130988
Hydroquinone, 2TMS derivative	1173.96	10259816	859	1408.1	239.12	594171
Methacrylic acid, TMS derivative	499.68	11117585	874	865.7	143.08	396543
Methoxamine	1497.52	3205247195	822	1777.4	44.04	33103683
Methyl (3,4-dimethoxyphenyl)(hydroxy)acetate, TMS derivative	1758.66	6705868	823	2127.2	239.14	196033
n-Tridecan-1-ol	1090.25	18005819	830	1324.8	43.05	1066883
Nonadecane	1331.72	2357403	810	1579	43.05	103774
Nonadecane, 2-methyl-	1599.11	9531570	812	1909.1	57.07	256948
Nonadecane, 2-methyl-	1900.42	4665668	824	2320.9	57.07	221844
Octadecanoic acid	1779.23	48969955	833	2155.3	43.05	1666962
Octadecanoic acid, 2,3-dihydroxypropyl ester	2112.4	61214850	883	2610.6	43.05	1649834
Octane, 4-methyl-	491.095	10037492	826	860.1	43.05	315667
Oleanitrile	1725.7	7476933	815	2082.1	41.04	320837
Palmitic Acid, TMS derivative	1697.65	88297522	838	2043.8	73.05	860557
Pentadecane, 2,6,10-trimethyl-	1231.85	10942885	862	1469.2	57.07	679191
Pentasiloxane, dodecamethyl-	940.167	17667333	871	1186	73.05	1022689
Pentasiloxane, dodecamethyl-	1004.46	1935072	872	1244	73.05	72514
Phenol, TMS derivative	779.777	17230568	865	1055.7	151.08	930887
Propanoic acid, anhydride	1510.08	54912455	856	1793	57.06	1414705
Silane, diethyldecyloxynonyloxy-	2014.01	624909	844	2476.1	357.26	30852
Silane, diethyldecyloxyoctyloxy-	1995.12	638198	824	2450.3	343.23	26036
Silanol, trimethyl-, carbonate (2:1)	547.074	14300157	818	896.5	147.09	611058
Silanol, trimethyl-, carbonate (2:1)	598.37	5214241	838	929.9	147.09	172877
Stearic acid, TMS derivative	1830.3	25044010	840	2225.1	73.05	453129
Supraene	2171.05	53335848	930	2690.7	69.07	2641782
Tetradecane	1165.91	13096030	935	1399.7	57.07	723428
Tetrasiloxane, decamethyl-	775.493	20779453	864	1052.5	73.05	1071344
Thiazol-2-amine, N-(4-dimethylaminobenzyl)-	1903.64	10107851	811	2325.3	134.12	569485
Tolycaine	778.167	7818307	845	1054.5	86.1	191566
Tolycaine	1502.61	4626020	884	1783.7	86.11	269712
Tridecane	962.372	6998714	881	1205.2	57.07	354021
Tridecane	1011.65	15964837	881	1250.6	57.07	899432
Tridecane	1064.88	7278414	912	1299.7	43.05	407236
Tridecane, 2-methyl-	1129.85	3017948	866	1364	43.05	187983
Trifluoroacetamide, 2TMS derivative	436.251	91538968	872	824.3	73.05	949686
Trifluoroacetic acid	855.071	285048133	892	1114.1	44.99	1229559
Trisiloxane, octamethyl-	529.929	469818311	911	885.4	73.05	19634086
Trisiloxane, octamethyl-	809.105	13326606	853	1077.9	73.05	666383
Undecane	1014.26	11437018	870	1253	57.07	566626
Undecane, 2,4-dimethyl-	968.599	2261846	823	1210.9	43.05	132314
Undecane, 2-methyl-	914.948	3087018	886	1164.7	43.05	177397
Undecane, 3-ethyl-	1124.79	1487098	855	1359	43.05	73169
Undecane, 4,7-dimethyl-	1143.12	2701989	819	1377.1	57.07	131519
Undecane, 4,8-dimethyl-	981.155	5085570	875	1222.5	43.05	297591
Undecane, 4-ethyl-	1250.18	6678767	855	1488.5	43.05	363252
Undecane, 4-methyl-	856.576	3520680	843	1115.4	43.05	207582
Undecane, 5,7-dimethyl-	841.398	22901789	864	1102.6	43.05	1244443

## Sheet: SCALP C4
Name	R.T. (s)	Area	Similarity	Retention Index	Base Mass	Height
1,1,1,3,5,5,5-Heptamethyltrisiloxane	465.127	31946560	812	843.2	73.06	920864
1,2-Benzenedicarboxylic acid, bis(2-methylpropyl) ester	1573.14	5218603	871	1874.8	149.05	260721
1,2-Benzenedicarboxylic acid, bis(8-methylnonyl) ester	2175.15	3272740	802	2696.3	149.05	136656
1,2-Dithiane-4,5-diol, (Z)-, 2TMS derivative	1353.03	5866382	838	1603	73.05	320548
1-(2,5-Dimethoxyphenyl)-1-[(trimethylsilyl)oxy]propan-2-amine	1450.12	385570656	913	1718.5	44.05	10709450
1-Butanamine, N,N-dimethyl-	838.1	165946318	854	1099.8	58.07	1140202
1-Decanol, 2-ethyl-	1469.53	6377125	815	1742.6	43.05	335945
1-Decanol, 2-hexyl-	1518.28	9924860	810	1803.3	57.07	386347
1-Docosene	1660.5	3661499	881	1993	43.05	142070
1-Hexene, 4,5-dimethyl-	624.824	16666285	820	947.1	43.05	640053
1-Iodo-2-methylundecane	1299.07	33199910	857	1542.5	43.05	1248336
1-Octanol, 2-butyl-	1081.44	14673235	812	1316	43.05	727071
1-Octanol, 3,7-dimethyl-	812.871	7869648	818	1080.7	43.05	390612
11-Tricosene	1499.09	28866440	812	1779.3	43.05	699749
2',5'-Dimethoxypropiophenone	1348.34	4426437	866	1597.6	165.08	138653
2,4-Di-tert-butylphenol	1275.31	29254426	898	1516	191.17	1543140
2,4-Dimethyldodecane	1250.17	4954414	827	1488.5	43.05	265361
2,4-Dimethylhept-1-ene	449.586	13095112	913	833	43.05	286728
2-Allyl-1,4-dimethoxybenzene	1257.27	11404694	866	1496	178.13	499101
2-Diethylamino-N-p-tolyl-acetamide	844.748	7291628	880	1105.4	86.1	154784
2-Hexyl-1-octanol	1318.52	9440537	805	1564.2	43.05	377485
2-Methyl-2-butanol, TMS derivative	395.766	3471028	866	798	73.06	70554
2-Propynenitrile, 3-fluoro-	756.43	8892865	901	1038.1	68.98	225967
3',5'-Dihydroxyacetophenone	1067.12	2333900	830	1301.9	152.07	21677
3,7-dioxa-2,8-disilanonane, 2,2,8,8-tetramethyl-5,5-bis[[(trimethylsilyl)oxy]methyl]-	1283.38	2431722	831	1525	73.05	139735
3-Tetradecene, (Z)-	1158.15	1200813	889	1392	43.05	66676
9-Octadecenamide, (Z)-	1908.55	129762251	917	2332	59.04	6131186
9-Octadecenamide, (Z)-	1912.07	66662452	910	2336.8	59.04	2634886
9-Octadecenamide, (Z)-	1915.06	98613359	911	2340.9	59.04	2847021
9-Octadecenamide, (Z)-	2031.3	9419245	823	2499.7	59.04	409703
Acetamide, N,N-diethyl-	707.504	141449287	877	1001.2	58.07	3644402
Acetamide, N-ethyl-	524.298	561312288	857	881.7	43.02	5051261
Acetic acid, TBDMS derivative	601.915	5739122	803	932.2	117.09	134477
Benzaldehyde, 2,5-dimethoxy-	1229.17	42860477	927	1466.4	166.09	1299253
Benzene, 1,4-dimethoxy-	918.318	2066981	850	1167.5	123.06	39834
Benzenepropanoic acid, 3,5-bis(1,1-dimethylethyl)-4-hydroxy-, methyl ester	1629.24	874774	813	1950.3	277.2	47352
Benzenepropanoic acid, 3,5-bis(1,1-dimethylethyl)-4-hydroxy-, octadecyl ester	2743.48	16808138	835	3473	57.07	282026
Butylated Hydroxytoluene	1278.59	2797834	801	1519.6	205.19	161724
Carbonic acid, eicosyl vinyl ester	1293.22	11828890	828	1536	43.05	655406
Cetene	1343.77	2515572	895	1592.5	43.05	137768
Cyclohexasiloxane, dodecamethyl-	1091.52	1127243	808	1326	73.05	37379
Cyclotrisiloxane, hexamethyl-	418.897	2735028	833	813	207.07	56518
Decane	718.964	10076789	844	1009.8	43.05	442109
Decane	791.784	5233530	839	1064.8	43.05	280964
Decane, 2,3,5,8-tetramethyl-	1027.08	9283204	855	1264.8	43.05	437118
Decane, 2,5,9-trimethyl-	1639.28	7469261	819	1964	57.07	237862
Decane, 2,6,7-trimethyl-	724.818	9868445	837	1014.2	43.05	435750
Decane, 3,7-dimethyl-	1011.69	8132458	854	1250.6	57.07	469704
Decane, 4-methyl-	788.013	4514907	837	1062	43.05	212160
Disiloxane, 1,3-diethoxy-1,1,3,3-tetramethyl-	623.774	870016	811	946.5	77	51669
Dodecanamide	1923.01	40440271	846	2351.8	59.04	1736695
Dodecane	956.457	4529554	884	1199.8	43.05	233056
Dodecane, 1-iodo-	1648.48	3872789	825	1976.6	43.04	135190
Dodecane, 2,6,11-trimethyl-	1092.64	15004437	909	1327.1	43.05	849808
Dodecane, 2,6,11-trimethyl-	1102.13	6684024	871	1336.5	43.05	264170
Dodecane, 2,6,11-trimethyl-	1244.26	9624950	878	1482.3	43.05	473829
Dodecane, 2,7,10-trimethyl-	1327.91	2525361	863	1574.7	43.05	128716
Dodecane, 4,6-dimethyl-	997.204	3155858	882	1237.3	43.05	183694
Dodecane, 4,6-dimethyl-	1006.23	6911172	887	1245.6	43.05	373218
Eicosane	1433.2	18821123	868	1697.6	43.05	355828
Eicosane	1665.1	4783423	877	1999.3	57.07	242216
Eicosane	1801.81	7009343	857	2186.1	57.07	277386
Eicosane, 2-methyl-	1606.11	4623868	845	1918.7	57.07	179670
Eicosane, 2-methyl-	1615.24	6701827	827	1931.2	57.07	292870
Eicosyl octyl ether	1634.5	4358389	838	1957.5	43.05	202351
Ethanone, 1-(1-methylcyclohexyl)-	589.349	8549293	811	924	55.06	219853
Ethylene glycol, 2TMS derivative	692.339	3419020	857	991.1	73.05	150651
Formamide, N,N-diethyl-	607.291	72706087	890	935.7	58.06	1297060
Glycerol, 3TMS derivative	1050.14	26464130	928	1286.1	73.05	1629643
Heneicosane	1986.42	11505926	880	2438.4	43.05	360384
Heptacosane	1450.87	14841293	833	1719.4	57.07	507498
Heptacosane	1554.67	5963563	856	1850.8	57.07	259066
Heptacosane	1586.83	10827877	874	1892.7	57.07	475055
Heptacosane	1612.15	12688839	848	1926.9	43.05	499777
Heptacosane	1710.1	1868161	817	2060.8	57.07	84900
Heptacosane	1738.64	3826354	807	2099.8	57.07	187748
Heptacosane	1927.65	13944787	893	2358.1	57.07	532840
Heptacosane	2043.78	5755112	871	2516.8	57.07	235822
Heptadecane, 2,6,10,14-tetramethyl-	1261.06	13031365	890	1500	43.05	592169
Heptadecane, 2,6,10,14-tetramethyl-	1424.27	9855378	864	1687	57.07	389104
Heptadecane, 2,6,10,14-tetramethyl-	1865.95	6937742	871	2273.8	57.07	326902
Heptadecane, 2-methyl-	1642.9	14474842	870	1969	43.05	645121
Heptane, 2,4-dimethyl-	413.846	9913518	844	809.8	43.05	217042
Hexadecanamide	1791.08	56591829	816	2171.5	59.04	2232215
Hexadecane	1021.63	4398162	886	1259.8	43.05	250752
Hexadecane	1044.79	9896286	885	1281.2	43.05	578944
Hexadecane	1053.61	7751808	905	1289.3	57.07	356579
Hexadecane	1112.44	4191624	877	1346.7	43.05	182228
Hexadecane	1120.09	2113107	844	1354.3	43.05	118017
Hexadecane	1188.32	6508788	858	1423.3	57.07	230928
Hexadecane	1203.56	4514318	863	1439.4	57.07	177655
Hexadecane	1216.59	10747115	878	1453.1	57.07	379679
Hexadecane	1222.27	6229465	890	1459.1	57.07	363760
Hexadecane	1234.8	5876377	870	1472.3	43.05	296535
Hexadecane	1252.7	10894679	854	1491.2	43.05	463702
Hexadecane	1258.26	18160608	828	1497.1	43.05	906835
Hexadecane	1350.09	6713052	940	1599.5	57.07	372766
Hexadecane	1378.42	4079673	848	1632.9	57.07	141876
Hexadecane	1419.04	12169462	863	1680.9	57.07	571360
Hexadecane	1480.14	16439765	839	1755.8	43.05	895482
Hexadecane	1515.23	12345142	839	1799.4	57.07	510159
Hexadecanoic acid, 2-hydroxy-1-(hydroxymethyl)ethyl ester	1996.77	12033519	856	2452.6	43.05	223883
Hexane, 2,4,4-trimethyl-	737.45	3097206	822	1023.8	57.07	188845
Methyltris(trimethylsiloxy)silane	775.43	4023989	873	1052.5	73.05	191278
n-Tridecan-1-ol	1090.21	9651659	841	1324.7	43.05	567425
Nitrous oxide	2522.08	317284	821	3170.4	43.99	25730
Nitrous oxide	3029.18	435109	855	3863.4	43.99	22539
Nonadecane	1401.15	5026451	852	1659.8	43.05	197267
Nonadecane	1416.03	7835468	873	1677.3	57.07	340291
Nonadecane, 2-methyl-	1763.03	7231035	822	2133.1	57.07	172706
Nonane, 2-methyl-5-propyl-	1331.5	1559230	809	1578.8	57.07	71053
Nonane, 5-methyl-5-propyl-	962.329	4424278	824	1205.1	57.07	191298
Octane, 2,3,6,7-tetramethyl-	856.57	2829698	854	1115.4	43.05	139978
Octane, 2,6,6-trimethyl-	858.674	1989722	861	1117.2	43.05	106046
Octane, 4-methyl-	490.393	8701870	829	859.6	43.05	198673
Oleanitrile	1725.55	2167992	843	2081.9	55.05	90883
Pentadecane	1267.94	9748247	809	1507.7	57.07	286357
Pentasiloxane, dodecamethyl-	940.148	4183415	862	1186	73.05	215749
Phenol, TMS derivative	779.61	3067595	850	1055.6	151.08	161534
Phthalic acid, di(2-propylpentyl) ester	2019.31	1953376	818	2483.4	149.05	94597
Propanoic acid, 2-hydroxy-, ethyl ester	750.248	28801547	801	1033.4	45	328974
Pyrimidine-2,4(1H,3H)-dione, 5-amino-6-nitroso-	550.733	65375	830	898.9	43	10493
Silane, diethylisohexyloxyoctadecyloxy-	2194.27	392504	830	2722.5	427.2	11718
Tetradecane	1165.89	8678140	915	1399.7	57.07	495733
Tetradecane	1231.85	7690472	889	1469.2	57.07	478196
Tetradecane	1396.24	4266753	895	1654	57.07	205326
Tetradecane, 1-iodo-	1599.01	6322057	835	1909	57.07	163063
Trichloroacetic acid, hexadecyl ester	1284.49	7611849	828	1526.2	43.05	349323
Tridecane	1064.91	4363550	914	1299.7	43.05	247223
Tridecane	1290.71	7354361	855	1533.2	43.05	395788
Tridecane, 2-methyl-	1129.76	2786547	883	1363.9	43.05	126113
Tridecane, 2-methyl-	1325.28	3898899	804	1571.8	43.05	173063
Tridecane, 2-methyl-	1445.07	10587568	860	1712.2	43.05	569496
Tridecane, 2-methyl-	1591.71	9049257	841	1899.1	57.07	279470
Triethylamine	759.864	9656199	865	1040.7	86.11	316986
Trifluoroacetamide, 2TMS derivative	492.741	41853423	927	861.1	73.05	1276198
Trifluoroacetic acid	827.858	37299710	878	1092.1	44.98	608468
Trifluoroacetic acid	828.854	77994182	852	1092.8	45	902775
Trifluoroacetic acid	844.695	32186847	835	1105.3	45	665495
Trisiloxane, octamethyl-	529.271	170620493	910	884.9	73.05	5949969
Trisiloxane, octamethyl-	809.029	1751306	850	1077.8	73.05	70769
Undecane	784.543	16367836	883	1059.3	43.05	731798
Undecane, 2,6-dimethyl-	972.298	8518386	850	1214.3	57.07	403655
Undecane, 2,8-dimethyl-	981.156	2958894	876	1222.5	43.05	171666
Undecane, 3,8-dimethyl-	1109.59	2781827	880	1343.9	43.05	169355
Undecane, 3,8-dimethyl-	1463.59	6242731	827	1735.2	57.07	152473
Undecane, 3,9-dimethyl-	1068.53	3937929	824	1303.3	71.09	149939
Undecane, 3-methyl-	1177.11	7062676	838	1411.5	57.07	240680
Undecane, 4,4-dimethyl-	968.635	1464111	834	1211	43.05	77916
Undecane, 4,7-dimethyl-	841.401	14190862	847	1102.6	43.05	727081
Undecane, 4,7-dimethyl-	1208.35	2661333	854	1444.4	43.05	114839

## Sheet: SCALP C8
Name	R.T. (s)	Area	Similarity	Retention Index	Base Mass	Height
1,1,1,3,5,5,5-Heptamethyltrisiloxane	464.692	16039745	824	842.9	73.06	458937
1,2-Benzenedicarboxylic acid, bis(2-methylpropyl) ester	1573.19	8977451	878	1874.9	149.05	471914
1,2-Bis(diethylamino)-1,2-bis(4-cyanophenyl)ethane	2661.09	950513	820	3360.4	187.14	21753
1,2-Dithiane-4,5-diol, (Z)-, 2TMS derivative	1352.99	12798071	854	1602.9	73.05	664059
1-(2,5-Dimethoxyphenyl)-1-[(trimethylsilyl)oxy]propan-2-amine	1451.08	10644012655	914	1719.6	44.05	163212480
1-(2,5-Dimethoxyphenyl)-1-[(trimethylsilyl)oxy]propan-2-amine	1455.73	1079578972	824	1725.4	73.07	37243630
1-(2,5-Dimethoxyphenyl)-1-[(trimethylsilyl)oxy]propan-2-amine	1669.57	81842134	813	2005.4	239.14	3780706
1-Decanol, 2-hexyl-	1284.44	4253959	856	1526.2	43.05	206571
1-Decanol, 2-hexyl-	1469.95	4598091	810	1743.1	43.05	243378
1-Dodecanol, TMS derivative	1324.53	11740544	863	1571	75.03	679138
1-Hexanol, TMS derivative	694.322	7582887	888	992.4	75.04	232208
1-Octadecanol, TMS derivative	1774.55	12852697	867	2148.9	75.03	689772
1-Octanol, 3,7-dimethyl-	818.103	4423919	818	1084.7	43.05	243028
13-Docosenamide, (Z)-	2145.7	50548114	846	2656.1	59.04	1978425
2,4-Di-tert-butylphenol	1278.11	102176363	894	1519.1	191.17	4301573
2,4-Dimethylhept-1-ene	449.172	13469097	900	832.8	43.05	298573
2,5-Cyclohexadiene-1,4-dione, 2,6-bis(1,1-dimethylethyl)-	1237.72	3839787	805	1475.4	41.04	196492
2-(2-Butoxyethoxy)ethoxy, TMS derivative	1108.55	39582883	907	1342.9	73.05	1204256
2-(4-Aminophenyl)-4,6-diphenylpyrimidine	2024.64	478313	807	2490.6	323.36	20138
2-Acetyl-2-methyltetrahydrofuran	534.522	122631928	893	888.3	43.04	1056120
2-Allyl-1,4-dimethoxybenzene	1257.59	14301418	826	1496.4	178.13	472411
2-Hexanol, TMS derivative	601.438	8191129	888	931.9	117.1	139941
3-Hexadecene, (Z)-	1343.82	1851760	869	1592.5	41.04	98380
3-Tetradecene, (Z)-	1158.31	1305705	848	1392.1	41.04	66524
6H-Dibenzo(b,d)pyran-1-ol, 3-hexyl-7,8,9,10-tetrahydro-6,6,9-trimethyl-	1698.05	921748	846	2044.3	313.26	13331
9-Octadecenamide, (Z)-	1910.55	1877312443	916	2334.7	59.04	71503602
9-Octadecenamide, (Z)-	1914.03	1164312532	907	2339.5	59.04	44491317
9-Octadecenamide, (Z)-	1916.83	1557010364	913	2343.3	59.04	50760277
9-Octadecenamide, (Z)-	2031.88	225724961	843	2500.5	59.04	10580601
9-Octadecenamide, (Z)-	2035.51	220763939	851	2505.5	59.04	6113140
Acetamide, N,N-diethyl-	706.361	181258499	912	1000.3	58.07	4613691
Acetamide, N-ethyl-	525.654	417948185	835	882.6	43.02	1992021
Arabinitol, 5TMS derivative	1474.79	2941908	831	1749.1	73.06	173764
Benzaldehyde, 4-propyl-	1042.89	40635326	901	1279.4	91.07	504245
Benzenepropanoic acid, 3,5-bis(1,1-dimethylethyl)-4-hydroxy-, octadecyl ester	2745.6	339857909	851	3475.9	57.07	5919314
Carbonic acid, eicosyl vinyl ester	1476.96	4014893	819	1751.8	43.05	225761
Carbonic acid, eicosyl vinyl ester	1634.45	3065498	805	1957.4	57.07	164432
Carbonic acid, octadecyl vinyl ester	1293.24	6759747	829	1536	43.05	372775
Cyclooctane, 1,4-dimethyl-, cis-	812.749	4724627	819	1080.7	43.05	259147
Cyclotetrasiloxane, octamethyl-	903.044	1860124	802	1154.6	281.08	92894
Decane, 2,3,5,8-tetramethyl-	997.132	1992103	838	1237.2	43.05	112053
Decane, 2,9-dimethyl-	1102.06	4157134	844	1336.5	43.05	159608
Decane, 3,3,5-trimethyl-	1234.77	2980568	845	1472.3	43.05	161715
Decane, 4-methyl-	724.582	8179648	835	1014.1	43.05	355980
Decane, 4-methyl-	788.148	2738953	818	1062.1	43.05	141824
Diethylene glycol, 2TMS derivative	1011.93	26525433	900	1250.9	73.05	1514676
diglycerol	1490.72	5563489	804	1768.9	103.07	246732
Diisooctyl phthalate	2019.51	13215934	905	2483.6	149.05	645008
Dimethyl-(isopropyl)-silyloxybenzene	2179.9	3890362	839	2702.8	151.1	93575
Dodecanamide	1791.77	576892172	884	2172.4	59.04	23056958
Dodecane	841.305	9941639	865	1102.5	43.06	531867
Dodecane, 2,6,11-trimethyl-	1092.58	9169082	898	1327.1	43.05	509306
Dodecane, 2,6,11-trimethyl-	1244.22	7644426	869	1482.3	43.06	316786
Dodecane, 2,6,11-trimethyl-	1480.36	9296577	876	1756	43.05	529698
Dodecane, 4,6-dimethyl-	1006.18	4518837	890	1245.6	43.05	237306
Dodecane, 4,6-dimethyl-	1252.73	6102691	857	1491.2	43.05	264353
Dodecanoic acid, TMS derivative	1396.89	2252200	835	1654.7	73.05	117337
Ethanamine, 2TMS derivative	632.421	1934939	850	952.1	100.07	79186
Formamide, N,N-diethyl-	606.75	73277052	890	935.4	58.06	1253456
Glycerol monostearate, 2TMS derivative	2149.07	10559436	856	2660.7	73.05	473150
Glycerol, 3TMS derivative	1050.04	97409341	933	1286	73.05	6020354
Heptacosane	1445.01	5404124	835	1712.1	43.05	282566
Heptacosane	1612.06	8866166	831	1926.8	43.05	359775
Heptacosane	1642.93	13151561	812	1969	57.07	583508
Heptacosane	1763.05	7806395	840	2133.2	43.05	162269
Heptadecane, 2,6,10,14-tetramethyl-	1258.25	9495137	869	1497.1	43.05	481353
Heptadecane, 2,6,10,14-tetramethyl-	1419.02	6389290	850	1680.8	57.07	292994
Heptadecane, 2,6,10,15-tetramethyl-	1299.07	19174643	832	1542.5	43.05	722846
Heptadecane, 2,6,10,15-tetramethyl-	1586.76	7757907	875	1892.6	57.07	338707
Heptane, 2,4-dimethyl-	413.362	8528352	870	809.4	43.05	196552
Heptane, 3-ethyl-5-methyl-	737.097	10020947	850	1023.5	43.07	383766
Hexadecane	1044.69	6494698	906	1281.1	43.06	373174
Hexadecane	1165.93	4270680	908	1399.7	57.07	235369
Hexadecane	1188.3	3772538	864	1423.3	57.07	123838
Hexadecane	1222.28	3574750	855	1459.1	57.07	209280
Hexadecane	1231.77	4026117	832	1469.1	57.07	256335
Hexadecane	1290.71	3947434	836	1533.2	43.05	208507
Hexadecane	1316.33	2341226	808	1561.8	43.05	137420
Hexadecane	1350.09	2309611	871	1599.5	57.07	122216
Hexadecane	1416.05	4298743	854	1677.3	57.07	192019
Hexadecane, 2,6,10,14-tetramethyl-	1424.3	4358645	885	1687.1	43.05	175857
Hexadecanoic acid, 2-hydroxy-1-(hydroxymethyl)ethyl ester	1996.85	282874204	903	2452.7	43.05	8295420
Hexane, 2,4-dimethyl-	1027.04	6321977	820	1264.8	43.06	307734
Hexanoic acid, TMS derivative	806.171	2450780	824	1075.7	75.04	102168
Hydrogen azide	598.52	80616088	899	930	43.02	858045
Hydroquinone, 2TMS derivative	1173.88	2898036	860	1408.1	239.12	172763
Methoxamine	1486.92	300173781	839	1764.2	44.05	11746762
Methyltris(trimethylsiloxy)silane	775.288	3041692	820	1052.4	73.06	131040
n-Tridecan-1-ol	1090.16	5871251	830	1324.7	43.05	353634
Nonadecane	1401.17	2406814	815	1659.8	57.07	107366
Nonadecane	1432.98	5204988	874	1697.3	43.05	180513
Octadecanoic acid, 2,3-dihydroxypropyl ester	2112.33	86884093	887	2610.5	43.05	2335090
Octane, 3,5-dimethyl-	956.466	2549377	842	1199.8	43.05	108107
Oleanitrile	1725.66	7112167	881	2082.1	41.04	323290
Pentadecane	1261.11	6684837	884	1500.1	43.05	302551
Pentadecane, 2,6,10-trimethyl-	1216.58	5544014	876	1453.1	57.07	206366
Phenol, 3,5-bis(1,1-dimethylethyl)-	1275.6	6557260	825	1516.3	191.17	492142
Phenol, TMS derivative	779.56	2709498	852	1055.6	151.09	129853
Propanoic acid, 2-methyl-, anhydride	576.317	7445669	865	915.6	71.06	115431
Propanoic acid, anhydride	1510.3	189079205	848	1793.2	57.06	2011410
Silane, diethyldecyloxyoctyloxy-	1995.08	702899	862	2450.2	343.24	17395
Silanol, trimethyl-, carbonate (2:1)	692.209	2439814	856	991	147.09	113774
Squalene	2170.9	8258636	845	2690.5	69.08	413201
Sulfurous acid, 2-ethylhexyl undecyl ester	1226.11	9180192	828	1463.2	43.06	260710
Syringol, TMS derivative	1209.34	2227724	803	1445.5	196.09	116556
Tetrahydropyran Z-10-dodecenoate	533.649	1104733	905	887.8	85.04	26013
Tridecane	1011.67	5175004	804	1250.6	57.07	290043
Tridecane	1021.56	2708251	878	1259.7	43.05	154332
Tridecane	1068.01	3747686	815	1302.7	43.06	135078
Tridecane, 2-methyl-	1591.64	2979488	802	1899	43.05	143180
Tridecane, 2-methyl-	1606.03	3409853	816	1918.6	57.07	128503
Triethylene glycol, 2TMS derivative	1271.09	10953400	913	1511.2	73.05	603933
Trifluoroacetamide, 2TMS derivative	492.33	391718813	925	860.9	73.06	12198600
Trisiloxane, octamethyl-	528.943	94564862	910	884.7	73.06	3114071
Tromethamine, 3TMS derivative	1189.5	8090100	901	1424.5	73.06	429577
Undecane	784.409	9611496	890	1059.2	43.05	471057
Undecane	791.66	4261530	869	1064.7	43.06	205675
Undecane	1014.21	4189805	851	1253	57.07	203643
Undecane, 2,5-dimethyl-	972.219	5363907	880	1214.3	57.07	247977
Undecane, 2,8-dimethyl-	981.098	2299836	891	1222.4	43.06	129346
Undecane, 4,7-dimethyl-	848.201	3664484	885	1108.3	43.05	207379
Undecane, 4,7-dimethyl-	1053.54	3746695	875	1289.2	43.05	202308

## Sheet: PARIETAL BONE C4+8
Name	R.T. (s)	Area	Similarity	Retention Index	Base Mass	Height
1,1,1,3,5,5,5-Heptamethyltrisiloxane	463.334	12478059	855	842	73.06	250596
1,2-Benzenedicarboxylic acid, bis(2-methylpropyl) ester	1573.07	5555394	926	1874.8	149.05	281723
1,2-Benzenedicarboxylic acid, bis(8-methylnonyl) ester	2175.22	19418714	871	2696.4	149.05	882493
1,2-Dithiane-4,5-diol, (Z)-, 2TMS derivative	1352.94	5153550	841	1602.9	73.05	277264
1-(2,5-Dimethoxyphenyl)-1-[(trimethylsilyl)oxy]propan-2-amine	1450.23	3763217512	802	1718.6	239.17	101666113
1-(2,5-Dimethoxyphenyl)-1-[(trimethylsilyl)oxy]propan-2-amine	1450.89	4159006246	880	1719.4	44.03	109684687
1-(2,5-Dimethoxyphenyl)-1-[(trimethylsilyl)oxy]propan-2-amine	1506.37	1070776218	809	1788.3	239.14	62502123
1-(2,5-Dimethoxyphenyl)-1-[(trimethylsilyl)oxy]propan-2-amine	1669.18	46478435	804	2004.9	73.05	2086880
1-Decanol, 2-ethyl-	1318.48	3875701	825	1564.2	43.05	156410
1-Dodecanol, 2-hexyl-	1660.34	2425130	805	1992.8	43.05	91807
1-Dodecanol, TMS derivative	1324.45	4753705	808	1570.9	75.03	268779
1-Hydroxy-2-methylanthraquinone, TMS derivative	1906.75	590247	818	2329.5	295.32	29168
1-Monopalmitin, 2TMS derivative	2044.31	33807224	825	2517.5	59.04	1490731
1-Octadecanol, TMS derivative	1774.53	7888838	880	2148.9	75.03	430621
1-Octanol, 3,7-dimethyl-	817.909	2798759	828	1084.5	43.05	153660
1-Propanamine, 3-dibenzo[b,e]thiepin-11(6H)-ylidene-N,N-dimethyl-, S-oxide	1463.55	6482066	810	1735.2	58.07	350688
13-Docosenamide, (Z)-	2145.5	27663760	836	2655.8	59.04	940769
2,4-Di-tert-butylphenol	1277.21	44218861	920	1518.1	191.17	2101261
2,5-Cyclohexadiene-1,4-dione, 2,6-bis(1,1-dimethylethyl)-	1237.63	2997006	804	1475.3	41.04	156626
2-(2-Butoxyethoxy)ethoxy, TMS derivative	1108.63	7118956	883	1343	73.05	304287
2-(4-Aminophenyl)-4,6-diphenylpyrimidine	2024.55	394190	819	2490.5	323.36	16505
2-Ethylhexanoic acid, TMS derivative	918.903	8879743	856	1168	73.05	425660
2-Hexanol, TMS derivative	600.438	2214282	803	931.3	117.09	41197
2-Hexyl-1-octanol	1284.36	3579039	832	1526.1	43.05	166390
3,7-dioxa-2,8-disilanonane, 2,2,8,8-tetramethyl-5,5-bis[[(trimethylsilyl)oxy]methyl]-	1283.28	2716652	894	1524.9	73.05	159995
9-Octadecenamide, (Z)-	1909.56	851691131	903	2333.4	59.04	39031511
9-Octadecenamide, (Z)-	1912.98	497348745	904	2338.1	59.04	19714662
9-Octadecenamide, (Z)-	1915.9	741706073	919	2342	59.04	24032868
9-Octadecenamide, (Z)-	2031.49	107211013	850	2500	59.04	4936503
9-Octadecenamide, (Z)-	2031.53	220242572	841	2500.1	59.04	4996952
Acetamide, N,N-diethyl-	706.445	90809623	896	1000.4	58.07	1907011
Acetamide, N-ethyl-	531.766	169231782	866	886.5	43.02	669661
Benzaldehyde, 4-propyl-	1046.52	40004251	819	1282.7	91.07	211254
Benzene, 1,1'-(1,1,10,10-tetramethyl-1,10-decanediyl)bis[3,4-dimethyl-	2513.58	2023552	842	3158.8	147.1	44508
Benzenepropanoic acid, 3,5-bis(1,1-dimethylethyl)-4-hydroxy-, methyl ester	1629.11	1287240	829	1950.1	277.2	70566
Benzenepropanoic acid, 3,5-bis(1,1-dimethylethyl)-4-hydroxy-, octadecyl ester	2744.68	212751035	843	3474.6	57.07	3628158
Bis(2-ethylhexyl) phthalate	2019.38	6555655	860	2483.4	149.05	328831
Butanenitrile, 4,4'-(1,1,3,3-tetramethyl-1,3-disiloxanediyl)bis-	1481.02	5608380	848	1756.9	200.12	284624
Carbonic acid, eicosyl vinyl ester	1469.66	3687635	832	1742.7	43.05	196408
Carbonic acid, eicosyl vinyl ester	1498.82	11199859	801	1779	43.05	373108
Carbonic acid, octadecyl vinyl ester	1634.35	2568165	824	1957.3	43.05	129693
Cyclooctane, 1,4-dimethyl-, cis-	812.541	2930295	815	1080.5	43.05	154781
Decane	724.346	4753622	877	1013.9	43.05	184632
Decane, 2,3,5,8-tetramethyl-	1244.19	5397261	853	1482.2	43.05	224145
Decane, 2,3,6-trimethyl-	1021.52	2129764	883	1259.7	43.05	107253
Decane, 4-methyl-	787.739	1579643	811	1061.8	43.05	72614
Diethylene glycol, 2TMS derivative	1011.88	5056257	862	1250.8	73.05	263008
diglycerol	1503.47	3672435	822	1784.7	103.07	240217
Docosane	1801.81	9804793	844	2186.1	57.07	344545
Dodecanamide	1923.32	291358943	839	2352.2	59.04	12867416
Dodecane, 2,6,11-trimethyl-	1298.97	15055684	840	1542.4	43.05	556792
Dodecane, 2,7,10-trimethyl-	1112.06	1640030	839	1346.3	43.05	81220
Dodecane, 2,7,10-trimethyl-	1392.47	4563692	806	1649.5	57.07	99346
Dodecane, 4,6-dimethyl-	1044.61	3910355	896	1281	43.05	224408
Dodecane, 4,6-dimethyl-	1102.05	2892663	870	1336.4	43.05	109182
Dodecanoic acid, TMS derivative	1396.93	6401427	887	1654.8	73.05	306584
Ethanamine, 2TMS derivative	631.671	1785616	841	951.6	100.07	60728
Formamide, N,N-diethyl-	607.005	41383448	880	935.5	58.06	516045
Glycerol monostearate, 2TMS derivative	2149	13930875	877	2660.6	73.05	659150
Glycerol, 3TMS derivative	1049.94	76352539	931	1285.9	73.05	4734349
Heneicosane	1554.57	2755012	818	1850.6	43.04	121492
Heptacosane	1424.22	4119087	834	1687	57.07	163643
Heptacosane	1444.99	4791535	801	1712.1	57.07	256979
Heptacosane	1586.68	5982603	868	1892.5	57.07	251626
Heptacosane	1762.96	5723570	835	2133	43.05	134326
Heptacosane	1927.57	24296567	803	2358	43.05	971451
Heptacosane	1986.64	20258566	894	2438.7	57.07	868153
Heptadecane, 2,6,10,14-tetramethyl-	1026.97	3788746	873	1264.7	43.05	171006
Heptadecane, 2,6,10,14-tetramethyl-	1092.49	6367532	876	1327	43.05	347586
Heptadecane, 2,6,10,14-tetramethyl-	1261.1	5457444	872	1500.1	43.05	241750
Heptane, 2,3,6-trimethyl-	972.139	3481915	864	1214.2	57.07	155351
Heptane, 2,5,5-trimethyl-	997.013	1488050	841	1237.1	43.05	76893
Hexadecanamide	1791.47	244807540	859	2172	59.04	9710606
Hexadecane	1006.11	2928438	884	1245.5	43.05	154750
Hexadecane	1165.93	3461518	892	1399.7	57.07	170675
Hexadecane	1216.61	4926233	894	1453.1	43.05	160292
Hexadecane	1222.27	3139521	853	1459.1	57.07	169566
Hexadecane	1252.65	5031343	841	1491.1	43.05	214245
Hexadecane	1258.16	7772132	875	1497	43.05	393666
Hexadecane	1267.81	3907525	850	1507.6	57.07	116653
Hexadecane	1350.13	2108445	831	1599.6	43.05	99066
Hexadecane	1415.98	3417646	851	1677.3	57.07	154695
Hexadecanoic acid, 2-hydroxy-1-(hydroxymethyl)ethyl ester	1996.43	135107403	900	2452.1	43.05	3866132
Hexadecyl octyl ether	1293.15	5493680	829	1535.9	43.05	307900
Hexanoic acid, TMS derivative	806.026	2468067	871	1075.6	75.03	114123
Methoxamine	1493.04	2157063204	835	1771.8	44.04	39071384
Methyl (3,4-dimethoxyphenyl)(hydroxy)acetate, TMS derivative	2242.65	511514	809	2788.6	239.13	23280
n-Tridecan-1-ol	1081.34	6478705	846	1315.9	43.05	308390
n-Tridecan-1-ol	1090.1	4281724	836	1324.6	43.05	251000
Nonane, 5-methyl-5-propyl-	1599.16	3251017	830	1909.2	57.07	91245
Octadecanoic acid, 2,3-dihydroxypropyl ester	2112.09	29621167	900	2610.2	43.05	693886
Octane, 3,3-dimethyl-	736.693	2284459	816	1023.2	41.04	86119
Oleanitrile	1725.66	5060802	885	2082.1	41.04	212843
Pentadecane, 2,6,10-trimethyl-	1418.94	5199762	851	1680.7	57.07	244229
Propanoic acid, anhydride	1515.63	36764707	813	1799.9	57.06	672427
Pyrrole-2,5-dicarboxylic acid, 4-(2-diethylamino)ethyl-3-methyl-, 2-ethyl ester	1502.21	1661930	880	1783.2	86.1	95963
Silane, diethylheptadecyloxy(2-methylbutoxy)-	2139.14	6936590	886	2647.1	399.35	321637
Sulfurous acid, pentyl undecyl ester	1234.77	2601285	849	1472.3	43.05	133488
Supraene	2170.78	6448213	856	2690.4	69.08	314915
Tetrahydropyran Z-10-dodecenoate	3302.86	215495	874	4237.4	85.11	31296
Tetrasiloxane, decamethyl-	775.126	1818624	804	1052.2	73.05	81649
Tridecane	841.163	5143109	889	1102.4	43.05	266777
Tridecane	1188.27	2989184	829	1423.2	57.07	104171
Tridecane	1290.63	3230665	858	1533.1	43.05	171164
Tridecane	1432.95	3896378	812	1697.3	43.05	138936
Tridecane, 2-methyl-	1129.82	1068565	816	1363.9	43.05	54113
Tridecane, 2-methyl-	1250.08	2251983	803	1488.4	43.05	125610
Tridecane, 2-methyl-	1480.19	8160614	823	1755.8	43.05	451389
Tridecane, 2-methyl-	1611.99	7462934	807	1926.7	43.05	286053
Triethylene glycol, 2TMS derivative	1271.09	8132385	908	1511.2	73.05	419773
Trifluoroacetamide, 2TMS derivative	491.183	635996033	923	860.1	73.06	14533227
Trisiloxane, octamethyl-	527.92	67881572	900	884	73.05	1692371
Tromethamine, 3TMS derivative	1189.15	4823392	876	1424.2	73.05	235241
Undecane	784.193	5707144	887	1059.1	43.05	263475
Undecane	791.461	2612460	823	1064.6	43.05	110668
Undecane	848.04	2173965	831	1108.2	43.05	117251
Undecane, 2,8-dimethyl-	981.077	1343515	816	1222.4	43.05	72604
Undecane, 3,7-dimethyl-	1065.03	1657766	814	1299.8	43.05	87451
Undecane, 4,7-dimethyl-	1011.47	3028283	865	1250.4	43.05	156542
Undecane, 4,7-dimethyl-	1053.43	2623364	886	1289.1	43.05	130638
Undecane, 5,7-dimethyl-	1231.77	3088386	865	1469.1	57.07	194068

## Sheet: LUNG C4
Name	R.T. (s)	Area	Similarity	Retention Index	Base Mass	Height
1,1,1,3,5,5,5-Heptamethyltrisiloxane	464.271	11777282	823	842.6	73.06	305500
1,2-Benzenedicarboxylic acid, bis(2-methylpropyl) ester	1573.01	10695974	893	1874.7	149.05	553080
1,2-Benzenedicarboxylic acid, bis(8-methylnonyl) ester	2175.13	18117711	853	2696.3	149.05	817695
1,2-Dithiane-4,5-diol, (Z)-, 2TMS derivative	1352.92	9924542	850	1602.8	73.05	530194
1-(2,5-Dimethoxyphenyl)-1-[(trimethylsilyl)oxy]propan-2-amine	1449.42	3288281182	904	1717.6	44.04	127056588
1-(2,5-Dimethoxyphenyl)-1-[(trimethylsilyl)oxy]propan-2-amine	1452.11	523104123	862	1720.9	44.05	17713237
1-Decene	1343.75	1701224	821	1592.4	41.04	80962
1-Dodecanol, TMS derivative	1324.45	4253512	846	1570.9	75.03	231509
1-Heptanol, 2,4-dimethyl-, (2S,4R)-(-)-	1072.98	8119994	816	1307.7	43.05	275949
1-Hexene, 4,5-dimethyl-	624.287	6940383	813	946.8	43.05	229916
1-Monopalmitin, 2TMS derivative	2044.45	29201787	865	2517.7	59.04	1309854
1-Octadecanol, TMS derivative	1774.48	7311619	877	2148.8	75.03	390716
13-Docosenamide, (Z)-	2145.47	60533147	853	2655.8	59.04	2325470
15-Hydroxy-7-oxodehydroabietic acid, methyl ester, TMS derivative	2157.79	243967	721	2672.6	401.22	11174
2,4-Di-tert-butylphenol	1276.02	50873000	919	1516.7	191.17	2101732
2,5-Cyclohexadiene-1,4-dione, 2,6-bis(1,1-dimethylethyl)-	1237.6	7817536	840	1475.3	41.04	370284
2,5-Hexanedione	598.955	85234090	821	930.3	43.02	726030
2-(2-Butoxyethoxy)ethoxy, TMS derivative	1108.57	8304218	864	1342.9	73.06	386389
2-Ethyl-1-dodecanol	1660.52	2867279	817	1993	43.05	115228
2-Ethylhexanoic acid, TMS derivative	918.85	16552620	841	1168	73.06	777384
2-Hexyl-1-octanol	1284.27	3573749	821	1526	43.05	166112
2-O-Glycerol-α-d-galactopyranoside, hexa-TMS	1891.23	3772774	854	2308.3	73.05	193700
3,7-dioxa-2,8-disilanonane, 2,2,8,8-tetramethyl-5,5-bis[[(trimethylsilyl)oxy]methyl]-	1283.25	2536547	881	1524.8	73.05	155090
3-Hydroxyisovaleric acid, 2TMS derivative	974.063	1977518	843	1216	73.06	93492
3-hydroxypyridine	884.463	2181651	835	1138.9	152.08	71133
9-Octadecenamide, (Z)-	1909.44	785594196	913	2333.2	59.04	35774541
9-Octadecenamide, (Z)-	1915.74	620023556	917	2341.8	59.04	19436700
9-Octadecenamide, (Z)-	2031.44	90305836	820	2499.9	59.04	4026565
9-Octadecenamide, (Z)-	2035.02	78407220	844	2504.8	59.04	2246757
Acetamide, N,N-diethyl-	706.664	117197488	895	1000.5	58.07	2751003
Acetamide, N-ethyl-	531.96	83844115	815	886.7	44.04	292933
Acetic acid, trifluoro-, 3,7-dimethyloctyl ester	812.682	2598029	830	1080.6	43.05	134694
Benzaldehyde, 2,5-dimethoxy-	1231.63	32260101	885	1469	166.09	290944
Benzenepropanoic acid, 3,5-bis(1,1-dimethylethyl)-4-hydroxy-, methyl ester	1629.04	2476626	830	1950	277.21	133567
Benzenepropanoic acid, 3,5-bis(1,1-dimethylethyl)-4-hydroxy-, octadecyl ester	2745	333548038	850	3475.1	57.07	5716187
beta-hydroxybutyric acid	918.305	4853668	802	1167.5	147.09	220462
Butanenitrile, 4,4'-(1,1,3,3-tetramethyl-1,3-disiloxanediyl)bis-	1480.95	51985670	860	1756.8	200.12	2559604
Butanoic acid, 3,4-bis[(trimethylsilyl)oxy]-, trimethylsilyl ester	1208.99	5385427	814	1445.1	73.05	218647
D-Mannitol, 6TMS derivative	1640.78	4945169	814	1966.1	73.05	304135
Decane, 2,3,6-trimethyl-	1177.03	3211838	817	1411.4	57.07	110548
Decane, 3,7-dimethyl-	1053.5	2805874	862	1289.2	43.05	143528
Decane, 3,7-dimethyl-	1290.61	3462331	854	1533.1	43.05	183601
Decane, 6-ethyl-2-methyl-	1203.49	1837159	812	1439.3	57.07	82423
Decanoic acid, TMS derivative	1222.88	2467046	862	1459.7	73.05	82711
Diisooctyl phthalate	2019.38	10487637	935	2483.4	149.05	512438
Dodecanamide	1791.34	199951254	874	2171.8	59.04	8301709
Dodecanamide	1923.22	255025948	849	2352	59.04	11364922
Dodecane	956.546	1837948	813	1199.8	43.05	71291
Dodecane, 2,6,11-trimethyl-	1092.52	8183800	889	1327	43.06	428821
Dodecane, 2,6,11-trimethyl-	1244.18	5370067	810	1482.2	43.06	257727
Dodecane, 2,6,11-trimethyl-	1298.95	15943279	835	1542.4	43.05	610043
Dodecane, 2,7,10-trimethyl-	1267.81	4598587	821	1507.6	43.05	126583
Dodecane, 2,7,10-trimethyl-	1424.19	3643249	828	1686.9	43.05	146699
Dodecane, 4,6-dimethyl-	1252.59	5095151	874	1491.1	57.07	210769
Dodecane, 6-methyl-	972.138	3721872	856	1214.2	57.08	164552
Dodecanoic acid, TMS derivative	1396.93	64165495	894	1654.8	73.05	3307701
Eicosyl octyl ether	1476.69	2914656	810	1751.5	43.05	158002
Eicosyl octyl ether	1634.36	2551594	810	1957.3	43.05	130034
Ethyl α-D-glucopyranoside, 4TMS derivative	1602.71	124389330	881	1914	73.05	6985605
Formamide, N,N-diethyl-	607.274	59482181	872	935.7	58.06	865226
Formamide, N,N-diethyl-	611.121	20412857	836	938.2	58.06	447356
Glycerol monostearate, 2TMS derivative	2148.94	16953801	882	2660.5	73.05	791888
Glycerol, 3TMS derivative	1049.97	152664222	935	1285.9	73.06	9482029
Glyceryl-glycoside TMS ether	1896.04	3708295	804	2314.9	73.05	178170
Glycolic acid, 2TMS derivative	815.355	3110238	861	1082.6	73.06	148794
Heptacosane	1444.99	4691861	865	1712.1	43.05	269763
Heptacosane	1763	4683759	825	2133.1	43.05	144086
Heptadecane, 2,6,10,14-tetramethyl-	1006.07	3259260	893	1245.5	43.06	163371
Heptadecane, 2,6,10,14-tetramethyl-	1260.99	6252091	897	1499.9	43.05	279828
Heptadecane, 2,6,10,14-tetramethyl-	1418.92	5677420	870	1680.7	57.07	262003
Heptadecane, 2,6,10,15-tetramethyl-	1611.97	9722763	814	1926.7	43.06	378190
Heptane, 2,5,5-trimethyl-	718.644	6184522	824	1009.6	43.05	211279
Heptane, 2,5,5-trimethyl-	997.034	1287745	818	1237.1	43.05	69446
Hexadecane	1026.98	4337560	867	1264.7	43.06	206493
Hexadecane	1129.53	1452929	817	1363.6	43.06	64264
Hexadecane	1188.25	2634751	844	1423.2	43.05	97170
Hexadecane	1216.58	4850662	867	1453.1	43.06	166878
Hexadecane	1222.19	2726779	836	1459	57.07	155902
Hexadecane	1350.07	3037920	807	1599.5	57.07	142465
Hexadecane, 2,6,11,15-tetramethyl-	1480.14	9652855	812	1755.8	43.05	509697
Hexadecanoic acid, 2-hydroxy-1-(hydroxymethyl)ethyl ester	1996.24	97323691	898	2451.8	43.05	2634573
Hexadecyl octyl ether	1293.12	5378176	835	1535.9	43.05	298384
Hexan-2,4-dione, enol	522.513	31246580	829	880.5	43.02	430993
Hexane, 2,3,5-trimethyl-	412.707	4518282	814	809	43.05	86735
Hexanoic acid, TMS derivative	806.18	3106211	864	1075.7	75.04	162129
Hydracrylic acid, 2TMS derivative	898.691	2584778	831	1151	147.09	116291
L-(-)-Arabitol, 5TMS derivative	1474.57	2201488	811	1748.8	73.05	135108
Lactic Acid, 2TMS derivative	797.309	19397859	921	1069	73.06	954455
Methoxamine	1489.94	1342600512	816	1767.9	44.05	25744547
Myo-Inositol, 6TMS derivative	1754.06	43743845	893	2120.9	73.05	2236781
n-Tridecan-1-ol	1081.35	6377178	810	1316	43.05	308614
n-Tridecan-1-ol	1090.09	4567862	846	1324.6	43.06	270198
Nonanoic acid, TMS derivative	1128.7	3087516	855	1362.8	75.04	139121
Octadecane, 2-methyl-	1586.59	6259794	828	1892.4	43.06	254520
Octadecanoic acid, 2,3-dihydroxypropyl ester	2111.95	23162905	893	2610	43.05	573080
Octane, 3-ethyl-	787.915	1783801	816	1061.9	43.05	73239
Octanoic acid, TMS derivative	1028.69	2132256	825	1266.3	75.04	104738
Oleanitrile	1725.64	4533400	854	2082	41.04	194824
Oxalic acid, 2-ethylhexyl hexyl ester	724.59	3502602	820	1014.1	43.05	154201
Palmitic acid vinyl ester	1639.26	7860282	840	1964	43.05	281126
Palmitic Acid, TMS derivative	1698.98	42283533	892	2045.6	73.05	1409300
Propanoic acid, 2-methyl-, anhydride	575.43	7901112	853	915	71.06	118693
Resorcinol, 2TMS derivative	1173.82	2079991	812	1408	73.05	110811
Scyllo-Inositol, 6TMS derivative	1711.32	2751025	813	2062.5	73.05	135512
Silane, diethylisohexyloxyoctadecyloxy-	2246.85	344044	821	2794.3	43.99	18575
Squalene	2170.79	11808449	903	2690.4	69.08	576991
Stearic acid, TMS derivative	1831.14	15152695	889	2226.2	73.05	383217
Terephthalic acid, 2-bromo-4-fluorophenyl nonyl ester	1650.66	366317	814	1979.6	275.16	17655
Tetracosamethyl-cyclododecasiloxane	2172.45	3402596	802	2692.6	73.05	141988
Tetradecane	1021.57	1978475	831	1259.7	43.06	112798
Tetradecane	1165.91	3229771	885	1399.7	43.05	173856
Tetrahydropyran Z-10-dodecenoate	523.767	20934771	934	881.3	85.05	332718
Tetrahydropyran Z-10-dodecenoate	972.984	624240	810	1215	85.11	21108
Tridecane	1064.95	2321062	816	1299.7	57.07	109800
Tridecane	1102.05	3360224	870	1336.4	43.06	139236
Triethylene glycol, 2TMS derivative	1271.05	6247418	905	1511.2	73.05	334816
Trifluoroacetamide, 2TMS derivative	491.975	49672670	929	860.6	73.06	1348312
Trimethylsilyl 4-propylbenzoate	1311.2	3654292	832	1556.1	221.13	114188
Trisiloxane, octamethyl-	528.594	60408770	900	884.5	73.06	1778480
Trisiloxane, octamethyl-	808.666	2024387	826	1077.6	73.06	105483
Tromethamine, 3TMS derivative	1189.16	5478534	892	1424.2	73.06	250545
Undecane	784.292	6031071	861	1059.2	43.05	265530
Undecane	841.201	5614797	895	1102.4	43.06	293011
Undecane	1044.66	4987075	845	1281	43.06	282452
Undecane, 2,8-dimethyl-	981.038	1453438	842	1222.4	43.06	79142
Undecane, 3,7-dimethyl-	1250.06	2341431	805	1488.4	43.05	125360
Undecane, 3,8-dimethyl-	1120.07	1187751	804	1354.3	43.05	63490
Undecane, 3,8-dimethyl-	1416.03	3701100	833	1677.3	57.07	172944
Undecane, 4,7-dimethyl-	791.602	2536539	867	1064.7	43.06	111958
Undecane, 4,7-dimethyl-	848.159	2193449	872	1108.3	43.05	117291
Undecane, 4,7-dimethyl-	1112.08	1865176	835	1346.4	43.06	94719

## Sheet: LUNG BANDAGE C4
Name	R.T. (s)	Area	Similarity	Retention Index	Base Mass	Height
(±)-Dihydro-ar-turmerone	1352.09	100291221	855	1601.9	119.07	5342185
1,1,1,3,5,5,5-Heptamethyltrisiloxane	467.783	243569209	809	844.9	73.03	7964104
1,3-Butanediol, 2TMS derivative	823.052	10358950	833	1088.4	73.03	562699
1,3-Propanediol, 2TMS derivative	789.95	2633828	819	1063.4	147.05	151511
1-(2,5-Dimethoxyphenyl)-1-[(trimethylsilyl)oxy]propan-2-amine	1450.88	10620471776	861	1719.4	44.03	136004782
1-Dodecene	947.316	13902514	876	1192	43.03	463786
1-Heptadecene	1510.65	29860628	896	1793.7	41.02	1494944
1-Hexanol, TMS derivative	695.285	32154116	807	993	75.01	1509752
1-Monomyristin, 2TMS derivative	1933.59	44367313	850	2366.2	73.03	2427289
1-Monopalmitin, 2TMS derivative	2046.15	1901287656	922	2520	73.03	62206388
1-Octanol, 3,7-dimethyl-	813.087	17333146	826	1080.9	43.03	977320
1-Octanol, 3,7-dimethyl-	818.41	16857672	835	1084.9	43.03	847322
1-Tetradecene	1158.6	45590026	865	1392.4	41.02	2470256
13-Docosenamide, (Z)-	2146.54	70066962	836	2657.2	59.02	3366179
15-Hydroxy-7-oxodehydroabietic acid, methyl ester, TMS derivative	2158.65	6710956	660	2673.8	401.13	286214
2,2,4,4-Tetramethyloctane	744.774	8350123	818	1029.3	57.05	391995
2,2-Dimethylsuccinic acid, 2TMS derivative	1096.5	215204098	897	1330.9	73.03	7874471
2,4-Dimethylhept-1-ene	451.574	26750364	910	834.3	43.03	894164
2-(2-Butoxyethoxy)ethoxy, TMS derivative	1108.95	34103741	888	1343.3	73.03	1769431
2-Allyl-1,4-dimethoxybenzene	1257.59	63687813	842	1496.4	178.08	3071826
2-Ethylhexanol, TMS derivative	849.21	17652182	842	1109.2	75.01	1028331
2-Hexanol, TMS derivative	603.31	242465690	915	933.1	117.06	11481565
2-Hexanone	385.655	262255151	843	791.4	43	13018471
2-Hexyl-1-octanol	1284.75	12398994	855	1526.5	43.04	619472
2-Isopropyl-5-methyl-1-heptanol	1081.85	41281074	811	1316.4	43.04	1727098
2-Methylpropanoic acid, TMS derivative	456.689	203611491	931	837.7	73.03	5462069
2-Monostearin, 2TMS derivative	2131.32	90283235	866	2636.4	73.03	3723820
3,3-Dimethylacrylic acid, TMS derivative	720.6	87548917	894	1011	75.01	4758853
3,7-dioxa-2,8-disilanonane, 2,2,8,8-tetramethyl-5,5-bis[[(trimethylsilyl)oxy]methyl]-	1283.74	12714885	802	1525.4	191.08	449791
3-Hexanol	392.479	33997051	809	795.8	59.03	986808
3-Hexanone	381.846	66364077	883	788.9	43.04	3849653
3-Methyl-1,3-bis(trimethylsilyloxy)butane	897.99	9955359	824	1150.4	73.03	456773
3-Methylbutanoic acid, TMS derivative	613.185	656406992	915	939.6	75.01	32491328
3-Pentenoic acid, 4-methyl-	684.253	76343511	879	985.9	43	3056137
4-(2,2,6-Trimethyl-bicyclo[4.1.0]hept-1-yl)-butan-2-one	1401.24	81731497	821	1659.9	43	3788818
4-Hydroxybenzoic acid, 2TMS derivative	1381.12	405616434	871	1636.1	73.03	13259934
4-Hydroxymethyl-3,3,4-trimethyl-1,2-dioxetane, TMS derivative	517.66	31258657	849	877.4	73.03	1476474
4-Methylcatechol, 2TMS derivative	1165.24	232334746	885	1399	73.03	13205020
4-Methylvaleric acid, TMS derivative	762.497	138881574	846	1042.7	75.01	4354692
9-Octadecenamide, (Z)-	1911.82	6140884735	918	2336.5	59.02	83966447
9-Octadecenamide, (Z)-	1918.07	2059149515	892	2345	59.02	61500211
9-Octadecenamide, (Z)-	2033.04	260464531	830	2502.1	59.02	11056812
9-Octadecenoic acid, (E)-, TMS derivative	1815.7	110020319	881	2205.1	73.03	2938944
Acetamide, N,N-diethyl-	708.913	488851265	926	1002.2	58.04	14620228
Acetamide, N-ethyl-	535.374	834243441	879	888.9	43	17202047
Benzaldehyde, 2,5-dimethoxy-	1230.04	15273577	887	1467.3	166.04	425059
Benzaldehyde, 4-propyl-	1042.93	9332012	836	1279.4	91.04	289700
Benzene, 1-methyl-4-(1-methylethenyl)-	827.7	18016487	890	1091.9	117.05	816696
Benzenepropanoic acid, 3,5-bis(1,1-dimethylethyl)-4-hydroxy-, octadecyl ester	2746.72	268532854	840	3477.4	57.06	4432502
Borneol, TMS derivative	991.465	6214603	830	1232	95.07	329506
Butanedioic acid, 2TMS derivative	1087.04	862176483	917	1321.6	147.05	19115275
Butanenitrile, 4,4'-(1,1,3,3-tetramethyl-1,3-disiloxanediyl)bis-	1482.18	107548315	840	1758.3	200.07	5188524
Butyric Acid, TMS derivative	536.912	83507104	878	889.9	75.01	2345316
Cetene	1344.18	49386094	835	1592.9	41.02	2750017
Cyclopentanone, 3,3,4-trimethyl-4-(4-methylphenyl)-	1458.11	1766093351	805	1728.4	132.08	82370888
Cyclotrisiloxane, hexamethyl-	422.832	2813303	835	815.6	207.01	67014
D-(+)-Cellobiose, (isomer 1), 8TMS derivative	2123.11	13653721	805	2625.2	73.03	418179
D-(+)-Cellobiose, (isomer 1), 8TMS derivative	2173.76	17975177	812	2694.4	73.03	476440
Decane, 2,3,5,8-tetramethyl-	1244.57	17584616	824	1482.6	43.04	875752
Decane, 2,4,6-trimethyl-	784.754	29100660	886	1059.5	43.03	1572675
Decane, 4-methyl-	788.165	6203211	901	1062.1	43.04	370697
Decanoic acid, TMS derivative	1223.06	84619842	811	1459.9	73.03	3490305
Diisooctyl phthalate	2020.16	31974768	879	2484.5	149.02	1387961
Dodecanamide	1792.92	884443667	886	2174	59.02	35894414
Dodecanamide	1925.02	746018773	851	2354.5	59.02	33410771
Dodecane	841.626	28486515	860	1102.8	43.03	1607849
Dodecane	956.715	26588113	916	1200	43.03	1558575
Dodecane, 2,6,10-trimethyl-	1143.38	14497094	870	1377.4	57.05	796214
Dodecane, 4,6-dimethyl-	1006.49	17591298	861	1245.8	43.04	943169
Dodecane, 4-methyl-	1021.89	16584744	922	1260	43.04	975115
Dodecane, 6-methyl-	1014.53	21241243	825	1253.3	57.05	989465
Dodecanoic acid, ethenyl ester	1319.07	29165909	818	1564.9	43.04	1407324
Dodecanoic acid, TMS derivative	1397.74	1357710944	913	1655.7	73.03	55365074
Erythrono-1,4-lactone, (Z)-, 2TMS derivative	1207.25	47973730	824	1443.3	73.03	1568271
Ethanone, 1-(4-methylphenyl)-	943.602	161618556	884	1188.9	119.03	5764957
Ethylene glycol, 2TMS derivative	693.316	51254072	868	991.8	147.05	2903717
Formamide, N,N-diethyl-	611.41	316581304	862	938.4	58.04	10152279
Furfuryl alcohol, TMS derivative	705.703	17591759	802	999.8	81.02	891096
Glycerol monostearate, 2TMS derivative	2150.27	1027848130	893	2662.3	73.03	38888311
Glycerol, 3TMS derivative	1050.49	451243930	931	1286.4	73.03	28284498
Heptadecane, 2,6,10,15-tetramethyl-	1299.44	61214343	852	1542.9	43.04	2869495
Heptadecane, 2,6,10,15-tetramethyl-	1987.39	12323574	845	2439.7	57.05	503951
Heptane, 2,4-dimethyl-	415.788	19922393	887	811	43.03	586374
Hexadecane	1045.01	30806481	863	1281.4	43.04	1777485
Hexadecane	1166.2	48047610	926	1400	57.05	2774961
Hexadecane	1181.34	12836067	819	1415.9	43.04	427354
Hexadecane	1261.24	30569657	846	1500.2	57.05	1380280
Hexadecane	1291.04	11107429	819	1533.5	43.04	646419
Hexanoic acid, TMS derivative	806.947	107416095	917	1076.3	75.01	5030069
Hydrogen azide	1073.39	44462625	825	1308.1	43.04	1510175
Hydroquinone, 2TMS derivative	1174.27	49672620	842	1408.5	73.03	2564147
Lactic Acid, 2TMS derivative	798.41	143674397	923	1069.8	73.03	6520268
Methacrylic acid, TMS derivative	501.837	71427645	902	867.1	143.04	2858484
Methylsuccinic acid, 2TMS derivative	1099.16	165152006	831	1333.6	147.05	6692215
Myristic acid, TMS derivative	1555.69	647873714	874	1852.1	73.03	26381624
Nonanoic acid, TMS derivative	1129.1	175592192	873	1363.2	75.01	7781873
Octane, 2,3,6,7-tetramethyl-	856.912	15872621	830	1115.7	43.03	435682
Octane, 2,3,7-trimethyl-	1036.51	22450628	849	1273.5	57.05	1374069
Octane, 2,4,6-trimethyl-	1011.86	17362339	812	1250.8	43.04	954937
Octane, 4-methyl-	491.526	14516328	921	860.3	43.03	471154
Octanoic acid, TMS derivative	1028.91	17044439	859	1266.5	75.01	664943
p-Cresol, TMS derivative	891.013	4025496	830	1144.5	165.05	224020
p-n-Butylacetophenone	1252.3	91732198	831	1490.8	161.04	4331617
p-Toluic acid, TMS derivative	1134.56	313786473	867	1368.6	119.03	11140298
Palmitic Acid, TMS derivative	1700.87	2757208118	903	2048.2	117.03	80524005
Pentadecane	1092.93	44631157	867	1327.4	43.04	2444811
Pentadecane, 2,6,10-trimethyl-	1203.64	10806425	802	1439.5	57.05	382209
Pentadecanoic acid, TMS derivative	1629.48	101808541	816	1950.6	73.03	4610798
Pentanoic acid, TMS derivative	680.214	51688601	912	983.2	75.01	2749747
Pentasiloxane, dodecamethyl-	940.417	21883269	878	1186.2	73.03	1174729
Pentasiloxane, dodecamethyl-	1004.75	2289743	844	1244.2	147.05	127255
Phenol, TMS derivative	780.095	50382430	868	1056	151.04	2689083
Propanoic acid, anhydride	754.465	8767076	814	1036.6	57.05	227249
Propanoic acid, TMS derivative	397.978	149182272	900	799.4	75.01	2302109
Propanoic acid, TMS derivative	402.416	40236917	899	802.3	75.01	1695423
Pyrogallol, 3TMS derivative	1312.88	33172655	819	1557.9	73.03	1643177
Silane, diethylhexyloxytridecyloxy-	2014.47	2483708	875	2476.7	357.15	121809
Silanol, trimethyl-, carbonate (2:1)	547.983	54316428	859	897.1	147.05	2237492
Stearic acid, TMS derivative	1833	2366771253	903	2228.7	73.03	72411484
Supraene	2171.57	43050998	829	2691.4	69.06	1904418
Tetradecane	1027.15	36293097	837	1264.9	43.04	1579137
Tetrasiloxane, decamethyl-	775.594	28410541	845	1052.6	73.03	1275585
Tridecane	962.598	9703485	841	1205.4	57.05	467755
Tridecane	1065.22	74373351	922	1300	57.05	4317097
Tridecane, 3-methyl-	1137.12	5459285	871	1371.2	57.05	293984
Tridecane, 3-methyl-	1222.66	18167862	818	1459.5	43.03	944428
Tridecane, 4-methyl-	1125.1	6346043	861	1359.3	43.03	347052
Trisiloxane, octamethyl-	530.779	1517006590	911	885.9	73.03	63340672
Trisiloxane, octamethyl-	809.302	43864634	853	1078	73.03	2691174
Undecane	791.981	12766788	849	1065	43.04	685985
Undecane, 2,2-dimethyl-	691.974	28509416	872	990.9	57.05	1430176
Undecane, 2,6-dimethyl-	972.464	37481707	860	1214.5	57.05	1883358
Undecane, 2,8-dimethyl-	719.233	20823051	832	1010	43.03	1007252
Undecane, 2,9-dimethyl-	1034.11	7174322	873	1271.3	57.05	481575
Undecane, 3-methyl-	923.004	2552502	824	1171.5	57.05	163696
Undecane, 4,7-dimethyl-	848.56	12031187	864	1108.6	43.03	695519
Undecane, 4,7-dimethyl-	1250.44	11810924	801	1488.8	43.03	694137
Undecane, 4,8-dimethyl-	981.295	14494456	809	1222.6	43.03	624994
Vinyl decanoate	1132	14502295	801	1366.1	43.04	758958
α-D-Mannopyranose, 5TMS derivative	1676.05	48638782	823	2014.3	204.08	2663617
α-Hydroxyisobutyric acid, 2TMS derivative	802.021	198818000	932	1072.5	73.03	10962371

[truncated: 9 more sheets: CANOPUS C4, CANOPUS C8, CANOPUS SCX, LUNG s1 SCX, LUNG  s2 SCX, LUNG BANDAGE SCX, LUNG s1 2D, LUNG s2 2D, LUNG s3 2D]
